# Supplementary material for: (5E)-Dimethyl 2-bromo­methyl-5-cyclo­hexyl­imino-2-phenyl-2,5-dihydro­furan-3,4-dicarboxyl­ate
Source: Acta Crystallogr Sect E Struct Rep Online. 2009 Mar 14;65(Pt 4):o751. doi: 10.1107/S1600536809008496 (PMC2969086; doi:10.1107/S1600536809008496)
Supplement: Supplementary file 1 [file e-65-0o751-sup1.cif]

##############################################################################
###                                                                        ###
###        Electronic paper (Acta Crystallographica Section E)             ###
###                                                                        ###
##############################################################################
#                                                                            #
# This CIF contains the data in a paper accepted for publication in Acta     #
# Crystallographica Section E. It conforms to the requirements of Notes      #
# for Authors for Section E, and has been peer reviewed under the auspices   #
# of the IUCr Commission on Journals.                                        #
#                                                                            #
# Full details of the Crystallographic Information File format               #
# are given in the paper "The Crystallographic Information File (CIF):       #
# a New Standard Archive File for Crystallography" by S. R. Hall, F. H.      #
# Allen and I. D. Brown [Acta Cryst. (1991), A47, 655-685].                  #
#                                                                            #
# The current version of the core CIF dictionary is obtainable from          #
# ftp://ftp.iucr.org/pub/cif_core.dic. The current version number is 2.4.    #
#                                                                            #
# Software is freely available for graphical display of the structure(s) in  #
# this CIF.  For information consult the CIF home page http://www.iucr.org/  #
# cif/home.html                                                              #
#                                                                            #
# This file may be used for bona fide research purposes within the           #
# scientific community so long as proper attribution is given to the journal # 
# article from which it was obtained.                                        #
#                                                                            #
##############################################################################
                                             
data_global
_audit_creation_method     SHELXL-97
_journal_date_recd_electronic     2009-03-08
_journal_date_accepted     2009-03-09
_journal_name_full     'Acta Crystallographica, Section E'
_journal_year     2009
_journal_volume     65
_journal_issue      4
_journal_page_first     o751
_journal_page_last     o751
_journal_paper_category     QO
_journal_coeditor_code     TK2389
_publ_contact_author
;
     Dr. Seik Weng Ng
     Department of Chemistry
     University of Malaya
     50603 Kuala Lumpur
     Malaysia
;
_publ_contact_author_email     seikweng@um.edu.my
_publ_contact_author_fax     '03 7967 4193'
_publ_contact_author_phone     '03 7967 6778'
_publ_section_title
;
(5<i>E</i>)-Dimethyl
2-bromomethyl-5-cyclohexylimino-2-phenyl-2,5-dihydrofuran-3,4-dicarboxylate
;
loop_
    _publ_author_name
    _publ_author_address
    'Zonouzi, Afsaneh'
;
Department of Chemistry
College of Science
University of Tehran
PO Box 13145-143
Tehran
Iran
;
    'Biniaz, Mojtaba'
;
Department of Chemistry
College of Science
University of Tehran
PO Box 13145-143
Tehran
Iran
;
    'Rahmani, Hossein'
;
Institute of Chemical Industries
Iranian Research Organization for Science and Technology
PO Box 15815-358
Tehran
Iran
;
    'Ng, Seik Weng'
;
Department of Chemistry
University of Malaya
50603 Kuala Lumpur
Malaysia
;
_publ_section_synopsis     .
data_I
_audit_creation_method     SHELXL-97
_chemical_name_systematic
;
(5<i>E</i>)-Dimethyl
2-bromomethyl-5-cyclohexylimino-2-phenyl-2,5-dihydrofuran-3,4-dicarboxylate
;
_chemical_name_common     ?
_chemical_formula_moiety     'C21 H24 Br N O5'
_chemical_formula_sum     'C21 H24 Br N O5'
_chemical_formula_iupac     'C21 H24 Br N O5'
_chemical_formula_weight     450.32
_chemical_melting_point     ?
_symmetry_cell_setting     Monoclinic
_symmetry_space_group_name_H-M     'P 21/c'
_symmetry_space_group_name_Hall     '-P 2ybc'
loop_
    _symmetry_equiv_pos_as_xyz
    'x, y, z'
    '-x, y+1/2, -z+1/2'
    '-x, -y, -z'
    'x, -y-1/2, z-1/2'
_cell_length_a     16.8599(3)
_cell_length_b     7.28710(10)
_cell_length_c     17.4145(3)
_cell_angle_alpha     90
_cell_angle_beta     97.3300(10)
_cell_angle_gamma     90
_cell_volume     2122.06(6)
_cell_formula_units_Z     4
_cell_measurement_reflns_used     3661
_cell_measurement_theta_min     2.7
_cell_measurement_theta_max     28.3
_cell_measurement_temperature     123(2)
_exptl_crystal_description     Prism
_exptl_crystal_colour     Colorless
_exptl_crystal_size_max     0.30
_exptl_crystal_size_mid     0.15
_exptl_crystal_size_min     0.10
_exptl_crystal_density_diffrn     1.410
_exptl_crystal_density_meas     ?
_exptl_crystal_density_method     'not measured'
_exptl_crystal_F_000     928
_exptl_absorpt_coefficient_mu     1.968
_exptl_absorpt_correction_type     Multi-scan
_exptl_absorpt_process_details     '(SADABS; Sheldrick, 1996)'
_exptl_absorpt_correction_T_min     0.590
_exptl_absorpt_correction_T_max     0.828
_diffrn_ambient_temperature     123(2)
_diffrn_radiation_type     MoK\a
_diffrn_radiation_wavelength     0.71073
_diffrn_radiation_source     'fine-focus sealed tube'
_diffrn_radiation_monochromator     graphite
_diffrn_measurement_device_type     'Bruker SMART APEX'
_diffrn_measurement_method     \w
_diffrn_detector_area_resol_mean     ?
_diffrn_reflns_number     19142
_diffrn_reflns_av_R_equivalents     0.046
_diffrn_reflns_av_sigmaI/netI     0.039
_diffrn_reflns_theta_min     1.2
_diffrn_reflns_theta_max     27.5
_diffrn_reflns_theta_full     27.5
_diffrn_measured_fraction_theta_max     0.998
_diffrn_measured_fraction_theta_full     0.998
_diffrn_reflns_limit_h_min     -21
_diffrn_reflns_limit_h_max     21
_diffrn_reflns_limit_k_min     -9
_diffrn_reflns_limit_k_max     9
_diffrn_reflns_limit_l_min     -22
_diffrn_reflns_limit_l_max     22
_diffrn_standards_number     0
_diffrn_standards_interval_count     0
_diffrn_standards_interval_time     0
_diffrn_standards_decay_%     0
_reflns_number_total     4873
_reflns_number_gt     4034
_reflns_threshold_expression     I>2\s(I)
_refine_ls_structure_factor_coef     Fsqd
_refine_ls_matrix_type     full
_refine_ls_R_factor_all     0.065
_refine_ls_R_factor_gt     0.053
_refine_ls_wR_factor_gt     0.148
_refine_ls_wR_factor_ref     0.156
_refine_ls_goodness_of_fit_ref     1.08
_refine_ls_restrained_S_all     1.08
_refine_ls_number_reflns     4873
_refine_ls_number_parameters     255
_refine_ls_number_restraints     0
_refine_ls_hydrogen_treatment     constr
_refine_ls_weighting_scheme     calc
_refine_ls_weighting_details
         'calc w=1/[\s^2^(Fo^2^)+(0.0837P)^2^+3.6326P] where P=(Fo^2^+2Fc^2^)/3'
_atom_sites_solution_hydrogens     geom
_atom_sites_solution_primary     direct
_atom_sites_solution_secondary     difmap
_refine_ls_shift/su_max     0.001
_refine_ls_shift/su_mean     0.001
_refine_diff_density_max     2.31
_refine_diff_density_min     -0.67
_refine_ls_extinction_method     none
_refine_ls_extinction_coef     ?
loop_
    _atom_type_symbol
    _atom_type_description
    _atom_type_scat_dispersion_real
    _atom_type_scat_dispersion_imag
    _atom_type_scat_source
    'C' 'C' 0.0033 0.0016
                         'International Tables Vol C Tables 4.2.6.8 and 6.1.1.4'
    'H' 'H' 0.0000 0.0000
                         'International Tables Vol C Tables 4.2.6.8 and 6.1.1.4'
    'N' 'N' 0.0061 0.0033
                         'International Tables Vol C Tables 4.2.6.8 and 6.1.1.4'
    'O' 'O' 0.0106 0.0060
                         'International Tables Vol C Tables 4.2.6.8 and 6.1.1.4'
    'Br' 'Br' -0.2901 2.4595
                         'International Tables Vol C Tables 4.2.6.8 and 6.1.1.4'
_computing_data_collection     'APEX2 (Bruker, 2008)'
_computing_cell_refinement     'SAINT (Bruker, 2008)'
_computing_data_reduction     'SAINT (Bruker, 2008)'
_computing_structure_solution     'SHELXS97 (Sheldrick, 2008)'
_computing_structure_refinement     'SHELXL97 (Sheldrick, 2008)'
_computing_molecular_graphics     'X-SEED (Barbour, 2001)'
_computing_publication_material     'publCIF (Westrip, 2009)'
loop_
    _atom_site_type_symbol
    _atom_site_label
    _atom_site_fract_x
    _atom_site_fract_y
    _atom_site_fract_z
    _atom_site_U_iso_or_equiv
    _atom_site_adp_type
    _atom_site_calc_flag
    _atom_site_refinement_flags
    _atom_site_occupancy
    _atom_site_disorder_assembly
    _atom_site_disorder_group
    Br Br1 0.25611(3) 1.02341(5) 0.45239(2) 0.03930(16) Uani d . 1 . .
    O O1 0.29800(12) 0.6088(3) 0.49013(12) 0.0216(4) Uani d . 1 . .
    O O2 0.09230(13) 0.3244(3) 0.36320(12) 0.0240(5) Uani d . 1 . .
    O O3 0.11434(15) 0.5554(4) 0.28251(13) 0.0297(5) Uani d . 1 . .
    O O4 0.06942(14) 0.8094(3) 0.54175(13) 0.0289(5) Uani d . 1 . .
    O O5 0.02390(13) 0.6629(3) 0.43103(13) 0.0259(5) Uani d . 1 . .
    N N1 0.30562(15) 0.4537(4) 0.37308(15) 0.0207(5) Uani d . 1 . .
    C C1 0.23476(17) 0.6816(4) 0.53027(16) 0.0186(6) Uani d . 1 . .
    C C2 0.16009(17) 0.6470(4) 0.47364(16) 0.0185(6) Uani d . 1 . .
    C C3 0.17954(17) 0.5531(4) 0.41267(16) 0.0183(6) Uani d . 1 . .
    C C4 0.26637(18) 0.5307(4) 0.42102(16) 0.0185(6) Uani d . 1 . .
    C C5 0.25368(19) 0.8840(4) 0.54633(17) 0.0240(6) Uani d . 1 . .
    H H5A 0.3062 0.8943 0.5787 0.029 Uiso calc R 1 . .
    H H5B 0.2128 0.9369 0.5759 0.029 Uiso calc R 1 . .
    C C6 0.23270(17) 0.5743(4) 0.60559(16) 0.0190(6) Uani d . 1 . .
    C C7 0.25969(18) 0.3940(4) 0.61047(17) 0.0219(6) Uani d . 1 . .
    H H7 0.2790 0.3382 0.5672 0.026 Uiso calc R 1 . .
    C C8 0.25852(19) 0.2952(4) 0.67858(19) 0.0251(6) Uani d . 1 . .
    H H8 0.2771 0.1720 0.6815 0.030 Uiso calc R 1 . .
    C C9 0.2307(2) 0.3741(5) 0.74210(19) 0.0281(7) Uani d . 1 . .
    H H9 0.2305 0.3060 0.7886 0.034 Uiso calc R 1 . .
    C C10 0.2030(2) 0.5530(5) 0.73749(19) 0.0308(7) Uani d . 1 . .
    H H10 0.1836 0.6080 0.7809 0.037 Uiso calc R 1 . .
    C C11 0.20363(19) 0.6531(5) 0.66923(18) 0.0252(6) Uani d . 1 . .
    H H11 0.1841 0.7755 0.6662 0.030 Uiso calc R 1 . .
    C C12 0.08049(18) 0.7155(4) 0.48724(17) 0.0212(6) Uani d . 1 . .
    C C13 -0.05632(18) 0.7330(5) 0.4356(2) 0.0291(7) Uani d . 1 . .
    H H13A -0.0942 0.6741 0.3957 0.044 Uiso calc R 1 . .
    H H13B -0.0571 0.8660 0.4273 0.044 Uiso calc R 1 . .
    H H13C -0.0717 0.7059 0.4868 0.044 Uiso calc R 1 . .
    C C14 0.12496(18) 0.4812(4) 0.34460(17) 0.0194(6) Uani d . 1 . .
    C C15 0.0330(2) 0.2459(5) 0.3044(2) 0.0329(8) Uani d . 1 . .
    H H15A 0.0136 0.1294 0.3232 0.049 Uiso calc R 1 . .
    H H15B 0.0572 0.2240 0.2570 0.049 Uiso calc R 1 . .
    H H15C -0.0120 0.3312 0.2934 0.049 Uiso calc R 1 . .
    C C16 0.39323(18) 0.4490(5) 0.38899(18) 0.0236(6) Uani d . 1 . .
    H H16 0.4097 0.4544 0.4462 0.028 Uiso calc R 1 . .
    C C17 0.4273(2) 0.6150(5) 0.3507(2) 0.0330(8) Uani d . 1 . .
    H H17A 0.4051 0.6189 0.2953 0.040 Uiso calc R 1 . .
    H H17B 0.4109 0.7288 0.3755 0.040 Uiso calc R 1 . .
    C C18 0.5186(2) 0.6070(6) 0.3579(2) 0.0382(9) Uani d . 1 . .
    H H18A 0.5385 0.7119 0.3297 0.046 Uiso calc R 1 . .
    H H18B 0.5410 0.6176 0.4130 0.046 Uiso calc R 1 . .
    C C19 0.5467(2) 0.4285(7) 0.3250(2) 0.0402(9) Uani d . 1 . .
    H H19A 0.5280 0.4226 0.2688 0.048 Uiso calc R 1 . .
    H H19B 0.6059 0.4249 0.3321 0.048 Uiso calc R 1 . .
    C C20 0.5149(2) 0.2658(6) 0.3648(2) 0.0405(9) Uani d . 1 . .
    H H20A 0.5370 0.2663 0.4202 0.049 Uiso calc R 1 . .
    H H20B 0.5323 0.1512 0.3414 0.049 Uiso calc R 1 . .
    C C21 0.4232(2) 0.2705(5) 0.3573(2) 0.0338(8) Uani d . 1 . .
    H H21A 0.4010 0.2575 0.3022 0.041 Uiso calc R 1 . .
    H H21B 0.4040 0.1656 0.3860 0.041 Uiso calc R 1 . .
loop_
    _atom_site_aniso_label
    _atom_site_aniso_U_11
    _atom_site_aniso_U_22
    _atom_site_aniso_U_33
    _atom_site_aniso_U_12
    _atom_site_aniso_U_13
    _atom_site_aniso_U_23
    Br1 0.0740(3) 0.0243(2) 0.0196(2) -0.01265(16) 0.00615(16) 0.00297(13)
    O1 0.0240(10) 0.0273(12) 0.0134(10) -0.0023(8) 0.0023(8) -0.0049(8)
    O2 0.0316(11) 0.0228(11) 0.0167(10) -0.0060(9) -0.0010(8) -0.0029(8)
    O3 0.0384(13) 0.0344(13) 0.0146(11) -0.0051(10) -0.0029(9) 0.0058(9)
    O4 0.0321(12) 0.0330(13) 0.0214(11) 0.0071(10) 0.0022(9) -0.0057(10)
    O5 0.0228(10) 0.0296(12) 0.0245(11) 0.0021(9) 0.0007(8) -0.0072(9)
    N1 0.0246(13) 0.0224(13) 0.0157(12) -0.0007(10) 0.0047(9) -0.0015(10)
    C1 0.0241(14) 0.0189(14) 0.0129(13) -0.0010(10) 0.0033(10) -0.0019(10)
    C2 0.0261(14) 0.0156(13) 0.0132(12) -0.0013(11) 0.0006(10) 0.0021(10)
    C3 0.0244(14) 0.0189(14) 0.0115(13) -0.0008(11) 0.0015(10) 0.0005(10)
    C4 0.0260(14) 0.0190(14) 0.0100(13) -0.0037(11) 0.0007(10) -0.0002(10)
    C5 0.0340(16) 0.0218(15) 0.0161(14) -0.0043(12) 0.0027(12) -0.0008(11)
    C6 0.0209(13) 0.0217(14) 0.0139(13) -0.0006(11) 0.0004(10) -0.0009(11)
    C7 0.0258(14) 0.0210(15) 0.0184(14) -0.0001(11) 0.0007(11) -0.0031(11)
    C8 0.0304(16) 0.0195(14) 0.0241(15) 0.0003(12) -0.0013(12) 0.0023(12)
    C9 0.0359(17) 0.0299(17) 0.0178(14) -0.0010(13) 0.0009(12) 0.0061(13)
    C10 0.045(2) 0.0323(18) 0.0158(15) 0.0074(15) 0.0073(13) 0.0037(13)
    C11 0.0366(17) 0.0228(15) 0.0167(14) 0.0068(13) 0.0046(12) 0.0001(12)
    C12 0.0279(15) 0.0191(14) 0.0164(13) 0.0015(11) 0.0025(11) 0.0027(11)
    C13 0.0236(15) 0.0311(17) 0.0322(17) 0.0024(13) 0.0016(12) 0.0002(14)
    C14 0.0225(14) 0.0216(14) 0.0141(13) 0.0012(11) 0.0026(10) -0.0018(11)
    C15 0.0348(18) 0.0362(19) 0.0265(17) -0.0122(15) -0.0015(13) -0.0112(14)
    C16 0.0241(15) 0.0324(17) 0.0141(14) -0.0019(12) 0.0021(11) -0.0023(12)
    C17 0.0313(17) 0.036(2) 0.0314(18) -0.0065(14) 0.0037(13) 0.0027(15)
    C18 0.0310(18) 0.048(2) 0.036(2) -0.0099(16) 0.0038(14) 0.0017(17)
    C19 0.0253(16) 0.063(3) 0.0332(19) -0.0053(17) 0.0070(14) -0.0088(19)
    C20 0.0305(18) 0.046(2) 0.044(2) 0.0075(16) 0.0026(15) -0.0067(18)
    C21 0.0279(17) 0.0329(19) 0.041(2) 0.0002(14) 0.0073(14) -0.0066(16)
loop_
    _geom_bond_atom_site_label_1
    _geom_bond_atom_site_label_2
    _geom_bond_site_symmetry_2
    _geom_bond_distance
    _geom_bond_publ_flag
    Br1 C5 . 1.930(3) ?
    O1 C4 . 1.376(3) ?
    O1 C1 . 1.448(3) ?
    O2 C14 . 1.326(4) ?
    O2 C15 . 1.454(4) ?
    O3 C14 . 1.202(4) ?
    O4 C12 . 1.204(4) ?
    O5 C12 . 1.333(4) ?
    O5 C13 . 1.457(4) ?
    N1 C4 . 1.261(4) ?
    N1 C16 . 1.468(4) ?
    C1 C2 . 1.518(4) ?
    C1 C5 . 1.528(4) ?
    C1 C6 . 1.531(4) ?
    C2 C3 . 1.339(4) ?
    C2 C12 . 1.479(4) ?
    C3 C4 . 1.462(4) ?
    C3 C14 . 1.499(4) ?
    C5 H5A . 0.9900 ?
    C5 H5B . 0.9900 ?
    C6 C11 . 1.392(4) ?
    C6 C7 . 1.389(4) ?
    C7 C8 . 1.390(4) ?
    C7 H7 . 0.9500 ?
    C8 C9 . 1.381(5) ?
    C8 H8 . 0.9500 ?
    C9 C10 . 1.384(5) ?
    C9 H9 . 0.9500 ?
    C10 C11 . 1.396(4) ?
    C10 H10 . 0.9500 ?
    C11 H11 . 0.9500 ?
    C13 H13A . 0.9800 ?
    C13 H13B . 0.9800 ?
    C13 H13C . 0.9800 ?
    C15 H15A . 0.9800 ?
    C15 H15B . 0.9800 ?
    C15 H15C . 0.9800 ?
    C16 C21 . 1.524(5) ?
    C16 C17 . 1.528(5) ?
    C16 H16 . 1.0000 ?
    C17 C18 . 1.529(5) ?
    C17 H17A . 0.9900 ?
    C17 H17B . 0.9900 ?
    C18 C19 . 1.521(6) ?
    C18 H18A . 0.9900 ?
    C18 H18B . 0.9900 ?
    C19 C20 . 1.506(6) ?
    C19 H19A . 0.9900 ?
    C19 H19B . 0.9900 ?
    C20 C21 . 1.535(5) ?
    C20 H20A . 0.9900 ?
    C20 H20B . 0.9900 ?
    C21 H21A . 0.9900 ?
    C21 H21B . 0.9900 ?
loop_
    _geom_angle_atom_site_label_1
    _geom_angle_atom_site_label_2
    _geom_angle_atom_site_label_3
    _geom_angle_site_symmetry_1
    _geom_angle_site_symmetry_3
    _geom_angle
    _geom_angle_publ_flag
    C4 O1 C1 . . 110.3(2) ?
    C14 O2 C15 . . 115.9(3) ?
    C12 O5 C13 . . 116.2(2) ?
    C4 N1 C16 . . 119.1(3) ?
    O1 C1 C2 . . 103.1(2) ?
    O1 C1 C5 . . 107.0(2) ?
    C2 C1 C5 . . 114.6(2) ?
    O1 C1 C6 . . 109.0(2) ?
    C2 C1 C6 . . 111.4(2) ?
    C5 C1 C6 . . 111.3(2) ?
    C3 C2 C12 . . 128.2(3) ?
    C3 C2 C1 . . 109.5(3) ?
    C12 C2 C1 . . 122.3(3) ?
    C2 C3 C4 . . 108.8(2) ?
    C2 C3 C14 . . 128.2(3) ?
    C4 C3 C14 . . 123.1(3) ?
    N1 C4 O1 . . 125.8(3) ?
    N1 C4 C3 . . 126.0(3) ?
    O1 C4 C3 . . 108.2(2) ?
    C1 C5 Br1 . . 112.3(2) ?
    C1 C5 H5A . . 109.1 ?
    Br1 C5 H5A . . 109.1 ?
    C1 C5 H5B . . 109.1 ?
    Br1 C5 H5B . . 109.1 ?
    H5A C5 H5B . . 107.9 ?
    C11 C6 C7 . . 119.2(3) ?
    C11 C6 C1 . . 121.3(3) ?
    C7 C6 C1 . . 119.5(3) ?
    C6 C7 C8 . . 120.1(3) ?
    C6 C7 H7 . . 119.9 ?
    C8 C7 H7 . . 119.9 ?
    C9 C8 C7 . . 120.7(3) ?
    C9 C8 H8 . . 119.6 ?
    C7 C8 H8 . . 119.6 ?
    C8 C9 C10 . . 119.5(3) ?
    C8 C9 H9 . . 120.3 ?
    C10 C9 H9 . . 120.3 ?
    C9 C10 C11 . . 120.2(3) ?
    C9 C10 H10 . . 119.9 ?
    C11 C10 H10 . . 119.9 ?
    C6 C11 C10 . . 120.3(3) ?
    C6 C11 H11 . . 119.9 ?
    C10 C11 H11 . . 119.9 ?
    O4 C12 O5 . . 125.0(3) ?
    O4 C12 C2 . . 123.6(3) ?
    O5 C12 C2 . . 111.4(3) ?
    O5 C13 H13A . . 109.5 ?
    O5 C13 H13B . . 109.5 ?
    H13A C13 H13B . . 109.5 ?
    O5 C13 H13C . . 109.5 ?
    H13A C13 H13C . . 109.5 ?
    H13B C13 H13C . . 109.5 ?
    O3 C14 O2 . . 126.0(3) ?
    O3 C14 C3 . . 124.1(3) ?
    O2 C14 C3 . . 109.9(2) ?
    O2 C15 H15A . . 109.5 ?
    O2 C15 H15B . . 109.5 ?
    H15A C15 H15B . . 109.5 ?
    O2 C15 H15C . . 109.5 ?
    H15A C15 H15C . . 109.5 ?
    H15B C15 H15C . . 109.5 ?
    N1 C16 C21 . . 108.9(3) ?
    N1 C16 C17 . . 108.9(3) ?
    C21 C16 C17 . . 111.0(3) ?
    N1 C16 H16 . . 109.3 ?
    C21 C16 H16 . . 109.3 ?
    C17 C16 H16 . . 109.3 ?
    C18 C17 C16 . . 111.4(3) ?
    C18 C17 H17A . . 109.3 ?
    C16 C17 H17A . . 109.3 ?
    C18 C17 H17B . . 109.3 ?
    C16 C17 H17B . . 109.3 ?
    H17A C17 H17B . . 108.0 ?
    C19 C18 C17 . . 111.2(3) ?
    C19 C18 H18A . . 109.4 ?
    C17 C18 H18A . . 109.4 ?
    C19 C18 H18B . . 109.4 ?
    C17 C18 H18B . . 109.4 ?
    H18A C18 H18B . . 108.0 ?
    C20 C19 C18 . . 110.8(3) ?
    C20 C19 H19A . . 109.5 ?
    C18 C19 H19A . . 109.5 ?
    C20 C19 H19B . . 109.5 ?
    C18 C19 H19B . . 109.5 ?
    H19A C19 H19B . . 108.1 ?
    C19 C20 C21 . . 110.9(3) ?
    C19 C20 H20A . . 109.5 ?
    C21 C20 H20A . . 109.5 ?
    C19 C20 H20B . . 109.5 ?
    C21 C20 H20B . . 109.5 ?
    H20A C20 H20B . . 108.0 ?
    C16 C21 C20 . . 111.4(3) ?
    C16 C21 H21A . . 109.3 ?
    C20 C21 H21A . . 109.3 ?
    C16 C21 H21B . . 109.3 ?
    C20 C21 H21B . . 109.3 ?
    H21A C21 H21B . . 108.0 ?
loop_
    _geom_torsion_atom_site_label_1
    _geom_torsion_atom_site_label_2
    _geom_torsion_atom_site_label_3
    _geom_torsion_atom_site_label_4
    _geom_torsion_site_symmetry_1
    _geom_torsion_site_symmetry_2
    _geom_torsion_site_symmetry_3
    _geom_torsion_site_symmetry_4
    _geom_torsion
    _geom_torsion_publ_flag
    C4 O1 C1 C2 . . . . -3.2(3) ?
    C4 O1 C1 C5 . . . . -124.4(2) ?
    C4 O1 C1 C6 . . . . 115.1(2) ?
    O1 C1 C2 C3 . . . . 4.5(3) ?
    C5 C1 C2 C3 . . . . 120.4(3) ?
    C6 C1 C2 C3 . . . . -112.2(3) ?
    O1 C1 C2 C12 . . . . -174.1(2) ?
    C5 C1 C2 C12 . . . . -58.2(4) ?
    C6 C1 C2 C12 . . . . 69.2(3) ?
    C12 C2 C3 C4 . . . . 174.5(3) ?
    C1 C2 C3 C4 . . . . -4.0(3) ?
    C12 C2 C3 C14 . . . . -4.6(5) ?
    C1 C2 C3 C14 . . . . 176.9(3) ?
    C16 N1 C4 O1 . . . . -2.1(5) ?
    C16 N1 C4 C3 . . . . 177.6(3) ?
    C1 O1 C4 N1 . . . . -179.2(3) ?
    C1 O1 C4 C3 . . . . 1.1(3) ?
    C2 C3 C4 N1 . . . . -177.8(3) ?
    C14 C3 C4 N1 . . . . 1.4(5) ?
    C2 C3 C4 O1 . . . . 2.0(3) ?
    C14 C3 C4 O1 . . . . -178.9(3) ?
    O1 C1 C5 Br1 . . . . 61.4(3) ?
    C2 C1 C5 Br1 . . . . -52.2(3) ?
    C6 C1 C5 Br1 . . . . -179.67(19) ?
    O1 C1 C6 C11 . . . . 153.4(3) ?
    C2 C1 C6 C11 . . . . -93.6(3) ?
    C5 C1 C6 C11 . . . . 35.6(4) ?
    O1 C1 C6 C7 . . . . -27.2(3) ?
    C2 C1 C6 C7 . . . . 85.9(3) ?
    C5 C1 C6 C7 . . . . -145.0(3) ?
    C11 C6 C7 C8 . . . . -0.8(4) ?
    C1 C6 C7 C8 . . . . 179.7(3) ?
    C6 C7 C8 C9 . . . . 0.0(5) ?
    C7 C8 C9 C10 . . . . 0.6(5) ?
    C8 C9 C10 C11 . . . . -0.3(5) ?
    C7 C6 C11 C10 . . . . 1.1(5) ?
    C1 C6 C11 C10 . . . . -179.4(3) ?
    C9 C10 C11 C6 . . . . -0.6(5) ?
    C13 O5 C12 O4 . . . . 2.8(5) ?
    C13 O5 C12 C2 . . . . -176.0(3) ?
    C3 C2 C12 O4 . . . . -175.0(3) ?
    C1 C2 C12 O4 . . . . 3.3(5) ?
    C3 C2 C12 O5 . . . . 3.8(4) ?
    C1 C2 C12 O5 . . . . -177.9(3) ?
    C15 O2 C14 O3 . . . . -5.8(4) ?
    C15 O2 C14 C3 . . . . 175.4(3) ?
    C2 C3 C14 O3 . . . . 100.1(4) ?
    C4 C3 C14 O3 . . . . -78.9(4) ?
    C2 C3 C14 O2 . . . . -81.1(4) ?
    C4 C3 C14 O2 . . . . 99.9(3) ?
    C4 N1 C16 C21 . . . . 146.3(3) ?
    C4 N1 C16 C17 . . . . -92.6(3) ?
    N1 C16 C17 C18 . . . . -173.9(3) ?
    C21 C16 C17 C18 . . . . -54.1(4) ?
    C16 C17 C18 C19 . . . . 55.4(4) ?
    C17 C18 C19 C20 . . . . -57.0(4) ?
    C18 C19 C20 C21 . . . . 57.2(4) ?
    N1 C16 C21 C20 . . . . 174.2(3) ?
    C17 C16 C21 C20 . . . . 54.4(4) ?
    C19 C20 C21 C16 . . . . -56.3(4) ?
