# Supplementary material for: (5E)-Dimethyl 2-bromo­methyl-5-cyclo­hexyl­imino-2-phenyl-2,5-dihydro­furan-3,4-dicarboxyl­ate
Source: Acta Crystallogr Sect E Struct Rep Online. 2009 Mar 14;65(Pt 4):o751. doi: 10.1107/S1600536809008496 (PMC2969086; doi:10.1107/S1600536809008496)
Supplement: Supplementary file 2 [file e-65-0o751-Isup2.hkl]

# 
# h,k,l, Fc-squared, Fo-squared, sigma(Fo-squared) and status flag 
# 
data_I
_shelx_title '  P21/c' 
_shelx_refln_list_code          4 
_shelx_F_calc_maximum      232.73 
_exptl_crystal_F_000       928.00 
_reflns_d_resolution_high  0.7696 
 
loop_ 
 _symmetry_equiv_pos_as_xyz 
 'x, y, z' 
 '-x, y+1/2, -z+1/2' 
 '-x, -y, -z' 
 'x, -y-1/2, z-1/2' 
 
_cell_length_a    16.8599 
_cell_length_b     7.2871 
_cell_length_c    17.4145 
_cell_angle_alpha  90.000 
_cell_angle_beta   97.330 
_cell_angle_gamma  90.000 
 
_shelx_F_squared_multiplier     1.000 
 
loop_ 
 _refln_index_h 
 _refln_index_k 
 _refln_index_l 
 _refln_F_squared_calc 
 _refln_F_squared_meas 
 _refln_F_squared_sigma 
 _refln_observed_status 
   1   0   0     3888.27     1131.18     60.96 o 
   2   0   0    27140.09    26551.88    660.85 o 
   3   0   0     1997.22     1897.58     48.91 o 
   4   0   0    54161.10    52268.59   1300.66 o 
   5   0   0     2499.09     2343.49     58.79 o 
   6   0   0    44769.63    43640.57   1085.90 o 
   7   0   0      416.71      376.52     10.83 o 
   8   0   0     3808.57     3487.31     87.26 o 
   9   0   0      999.17     1074.31     27.96 o 
  10   0   0     1234.50     1138.96     29.75 o 
  11   0   0      122.54       96.01      5.37 o 
  12   0   0     2164.62     2144.37     62.30 o 
  13   0   0      158.03      178.32     10.36 o 
  14   0   0     1534.19     1606.75     79.21 o 
  15   0   0        9.40       32.95     13.85 o 
  16   0   0      607.01      512.20     33.79 o 
  17   0   0       36.70       30.18     15.87 o 
  18   0   0      588.91      645.85     40.53 o 
  19   0   0        8.59       30.59     19.06 o 
  20   0   0        0.93       -2.77     19.82 o 
  21   0   0      234.94      267.37     27.73 o 
   1   1   0      820.65      791.78     23.70 o 
   2   1   0     1641.82     1692.42     44.45 o 
   3   1   0       20.35       15.63      2.15 o 
   4   1   0     1833.69     1731.51     45.49 o 
   5   1   0      681.92      642.91     14.86 o 
   6   1   0       41.63       64.94      5.04 o 
   7   1   0     2738.07     2613.48     58.16 o 
   8   1   0      239.10      270.76     16.47 o 
   9   1   0      315.47      229.23      7.75 o 
  10   1   0        7.60       -7.49      4.99 o 
  11   1   0      219.63      233.21      8.23 o 
  12   1   0       60.00       47.02      5.06 o 
  13   1   0       86.33       77.17      5.70 o 
  14   1   0      352.88      357.43     11.77 o 
  15   1   0      244.37      259.36     12.85 o 
  16   1   0       10.31        0.35      8.74 o 
  17   1   0       63.11       64.85     15.28 o 
  18   1   0      266.02      273.87     17.27 o 
  19   1   0       79.81       97.53     14.42 o 
  20   1   0        3.46      -14.18     16.42 o 
  21   1   0        8.77        9.43     13.29 o 
   0   2   0     5861.07     6267.91    225.77 o 
   1   2   0     4269.97     4648.90    191.69 o 
   2   2   0    47790.08    47079.23   1029.68 o 
   3   2   0      416.35      413.05     11.21 o 
   4   2   0     3410.43     3048.46     72.64 o 
   5   2   0      425.54      373.88     12.51 o 
   6   2   0     1920.55     1711.10     39.99 o 
   7   2   0     4989.32     4959.19    114.10 o 
   8   2   0     7266.25     6600.04    136.24 o 
   9   2   0       13.08        9.57      3.65 o 
  10   2   0      567.84      468.84     12.15 o 
  11   2   0      536.89      527.89     13.28 o 
  12   2   0       14.11        8.99      4.75 o 
  13   2   0      324.36      389.32     11.84 o 
  14   2   0     1609.36     1572.79     34.51 o 
  15   2   0      430.27      472.38     13.63 o 
  16   2   0      714.50      694.38     32.98 o 
  17   2   0        1.63        7.78      9.24 o 
  18   2   0        2.13       -0.58     10.03 o 
  19   2   0        6.17       28.84     11.17 o 
  20   2   0       80.25       88.27     13.31 o 
  21   2   0      122.73      171.66     18.12 o 
   1   3   0      551.52      625.46     23.19 o 
   2   3   0      441.40      464.43     10.86 o 
   3   3   0     1413.27     1215.01     29.94 o 
   4   3   0      588.47      623.23     17.10 o 
   5   3   0      103.09      100.23      5.09 o 
   6   3   0        6.13       -1.25      2.82 o 
   7   3   0     1543.24     1456.16     34.62 o 
   8   3   0      400.05      393.64     14.21 o 
   9   3   0      987.69      894.14     22.47 o 
  10   3   0      739.79      692.63     16.71 o 
  11   3   0      140.98      138.19      6.39 o 
  12   3   0      997.43      960.18     22.19 o 
  13   3   0      611.23      622.46     16.29 o 
  14   3   0       19.19       30.91      6.37 o 
  15   3   0       20.90       12.29      6.77 o 
  16   3   0      147.69      197.97     10.05 o 
  17   3   0      172.14      220.51     11.06 o 
  18   3   0        1.23      -11.88     12.68 o 
  19   3   0        3.16       -4.56     12.57 o 
  20   3   0       28.05       30.21     13.98 o 
   0   4   0     2393.89     2247.03     74.23 o 
   1   4   0       91.78      139.78     15.02 o 
   2   4   0      844.19      634.76     14.68 o 
   3   4   0      215.95      198.05      6.75 o 
   4   4   0      845.06      701.85     18.87 o 
   5   4   0      686.81      603.17     13.61 o 
   6   4   0     2900.82     2570.90     54.36 o 
   7   4   0       82.07       86.40      4.52 o 
   8   4   0     1364.92     1232.35     30.22 o 
   9   4   0      847.25      785.95     20.73 o 
  10   4   0     1003.05      974.49     25.03 o 
  11   4   0       89.92       81.52      6.48 o 
  12   4   0      177.41      184.80     11.03 o 
  13   4   0      902.85      946.10     22.54 o 
  14   4   0      260.69      271.15     10.06 o 
  15   4   0      648.55      762.32     19.96 o 
  16   4   0      301.12      340.99     14.18 o 
  17   4   0       38.71       58.32     10.25 o 
  18   4   0        2.70        3.55     13.12 o 
  19   4   0       29.55       29.68     14.32 o 
   1   5   0     2520.36     2249.09     38.65 o 
   2   5   0      523.55      584.02     15.87 o 
   3   5   0     1020.78      932.50     20.15 o 
   4   5   0      287.52      231.72     11.38 o 
   5   5   0     1839.14     1631.76     33.13 o 
   6   5   0      167.51      175.93     11.37 o 
   7   5   0      188.61      161.01      6.85 o 
   8   5   0     2282.22     1946.72     46.71 o 
   9   5   0      845.48      862.79     25.08 o 
  10   5   0      250.25      265.02     13.60 o 
  11   5   0      419.53      392.99     15.52 o 
  12   5   0       49.84       38.23      8.68 o 
  13   5   0      121.13      113.59      8.59 o 
  14   5   0        6.28        1.60      8.39 o 
  15   5   0       97.97      114.04     10.87 o 
  16   5   0       12.72       23.37     11.68 o 
  17   5   0      161.35      186.30     15.58 o 
  18   5   0        8.97       10.35     14.09 o 
   0   6   0      812.50      941.39     28.98 o 
   1   6   0      713.28      825.52     18.62 o 
   2   6   0     1513.58     1425.07     28.27 o 
   3   6   0       51.55       69.89      8.49 o 
   4   6   0      447.62      402.39     11.96 o 
   5   6   0      104.17       88.65      6.30 o 
   6   6   0      671.42      636.58     16.87 o 
   7   6   0      102.74       77.25      8.11 o 
   8   6   0      857.52      794.40     24.31 o 
   9   6   0       69.69       61.38      9.46 o 
  10   6   0      197.80      187.02     11.46 o 
  11   6   0      432.64      411.60     20.21 o 
  12   6   0      236.34      232.06     13.03 o 
  13   6   0       49.45       45.24     10.83 o 
  14   6   0        6.12        0.60     12.50 o 
  15   6   0      152.52      183.59     15.54 o 
  16   6   0        9.36       -4.26     13.88 o 
   1   7   0     1255.93     1268.27     28.89 o 
   2   7   0      408.17      516.40     16.58 o 
   3   7   0     1109.57     1122.66     25.78 o 
   4   7   0      137.49      139.89      8.12 o 
   5   7   0      338.21      340.16     13.38 o 
   6   7   0      881.69      796.31     25.20 o 
   7   7   0     1550.17     1521.36     47.70 o 
   8   7   0       19.30       14.77      9.87 o 
   9   7   0       82.88       87.16     10.96 o 
  10   7   0       30.01        7.10     11.24 o 
  11   7   0      174.02      146.68     14.17 o 
  12   7   0        1.28        5.12     12.81 o 
  13   7   0      164.16      207.41     17.28 o 
  14   7   0       28.55       35.43     14.56 o 
   0   8   0       45.10       54.90     13.38 o 
   1   8   0      134.04      154.47     12.22 o 
   2   8   0       81.36       90.99     11.68 o 
   3   8   0       58.53       67.66     11.16 o 
   4   8   0      381.20      411.04     29.22 o 
   5   8   0       59.26       88.79     19.99 o 
   6   8   0       12.25       15.84     11.56 o 
   7   8   0      447.35      482.09     19.71 o 
   8   8   0      111.33      134.37     14.57 o 
   9   8   0      277.28      289.30     40.35 o 
  10   8   0      177.11      188.04     16.07 o 
  11   8   0        5.65        0.87     14.34 o 
   1   9   0      799.61      891.22     39.80 o 
   2   9   0        0.57       74.85     24.21 o 
   3   9   0      374.56      415.58     35.12 o 
   4   9   0       89.93      144.69     26.91 o 
   5   9   0      934.41      960.05     47.50 o 
   6   9   0        6.79       33.99     20.68 o 
 -21   1   1        8.74       29.38     12.89 o 
 -20   1   1       72.77       69.16     12.90 o 
 -19   1   1      364.43      448.91     21.86 o 
 -18   1   1        2.32        3.31     11.32 o 
 -17   1   1      129.20      216.54     12.69 o 
 -16   1   1       39.92       49.26      9.18 o 
 -15   1   1      461.38      561.68     35.79 o 
 -14   1   1      115.91      136.16     14.38 o 
 -13   1   1      613.98      652.41     18.93 o 
 -12   1   1     2277.81     2186.31     54.27 o 
 -11   1   1     1704.61     1626.16     37.17 o 
 -10   1   1     2464.13     2284.31     51.21 o 
  -9   1   1     2904.28     2708.66     60.37 o 
  -8   1   1     9689.67     9817.46    242.06 o 
  -7   1   1      560.64      682.11     18.19 o 
  -6   1   1    14870.14    14460.71    356.97 o 
  -5   1   1     8414.92     8095.89    183.14 o 
  -4   1   1    20036.70    18967.47    468.12 o 
  -3   1   1    20538.33    19450.84    360.24 o 
  -2   1   1     3016.69     2807.36     55.78 o 
  -1   1   1      185.01      145.82      8.44 o 
   0   1   1     7005.74     6403.82    294.74 o 
   1   1   1     1117.55     1100.57     31.13 o 
   2   1   1     8797.37     8523.01    214.92 o 
   3   1   1     7657.27     7942.59    197.59 o 
   4   1   1      929.30      756.86     17.80 o 
   5   1   1     5505.97     5313.21    119.42 o 
   6   1   1     1518.56     1240.63     28.06 o 
   7   1   1      102.71      137.30      8.31 o 
   8   1   1     1096.92      863.88     18.57 o 
   9   1   1      534.70      580.82     13.25 o 
  10   1   1     7125.86     7052.47    143.56 o 
  11   1   1       13.84       17.03      3.54 o 
  12   1   1     1009.29      969.85     23.41 o 
  13   1   1      319.54      341.52     12.90 o 
  14   1   1      247.84      274.94      9.93 o 
  15   1   1      691.37      673.56     25.76 o 
  16   1   1      644.67      741.68     30.10 o 
  17   1   1      214.16      231.55     15.13 o 
  18   1   1      164.40      204.52     22.77 o 
  19   1   1       13.81        3.81     12.61 o 
  20   1   1       46.08       63.61     15.16 o 
  21   1   1        4.12        7.15     13.47 o 
 -21   2   1       13.88        1.90     13.53 o 
 -20   2   1      168.28      193.75     13.85 o 
 -19   2   1       40.63       54.85     11.52 o 
 -18   2   1       75.61       64.88     10.27 o 
 -17   2   1       12.38        5.78      9.41 o 
 -16   2   1       26.80       27.79      8.80 o 
 -15   2   1        0.67       -1.77      6.32 o 
 -14   2   1      262.18      234.95      9.27 o 
 -13   2   1      136.81      126.80      7.03 o 
 -12   2   1      767.55      761.03     18.11 o 
 -11   2   1        6.76        2.48      4.21 o 
 -10   2   1        0.46       -4.42      3.90 o 
  -9   2   1       43.04       34.48      4.85 o 
  -8   2   1     3736.53     3598.28     82.48 o 
  -7   2   1     1611.92     1695.52     39.49 o 
  -6   2   1      100.29       65.29      4.58 o 
  -5   2   1        5.27        9.32      3.04 o 
  -4   2   1        7.28       -3.73      2.49 o 
  -3   2   1     1953.77     1887.48     37.78 o 
  -2   2   1       19.24       40.16      2.62 o 
  -1   2   1     3990.76     4447.38    140.06 o 
   0   2   1     1791.60     2023.20     78.77 o 
   1   2   1     2960.39     2961.07     79.62 o 
   2   2   1      155.55      158.25      6.34 o 
   3   2   1     2961.11     2869.89     61.57 o 
   4   2   1     4525.07     4420.22     93.89 o 
   5   2   1      569.60      461.16     19.25 o 
   6   2   1      889.27      887.27     23.44 o 
   7   2   1        4.55        9.84      3.24 o 
   8   2   1       46.83       39.63      6.51 o 
   9   2   1      772.69      753.88     17.30 o 
  10   2   1     2621.68     2547.55     53.48 o 
  11   2   1       39.18       42.81      4.74 o 
  12   2   1      122.32      104.17      5.84 o 
  13   2   1      310.78      297.78     10.06 o 
  14   2   1      922.40      889.23     21.22 o 
  15   2   1       50.78       50.16      6.67 o 
  16   2   1      348.59      333.83     14.06 o 
  17   2   1       44.44       48.69     10.02 o 
  18   2   1      110.84      106.45     10.77 o 
  19   2   1       26.67       24.25     12.26 o 
  20   2   1       25.10       44.12     19.41 o 
  21   2   1        0.55        1.24     21.99 o 
 -20   3   1       30.39       12.19     13.06 o 
 -19   3   1      161.42      211.38     17.22 o 
 -18   3   1       80.40       90.09     10.85 o 
 -17   3   1      235.16      311.92     12.16 o 
 -16   3   1      124.79      118.45      8.66 o 
 -15   3   1      377.54      338.02     12.52 o 
 -14   3   1      649.82      621.82     17.74 o 
 -13   3   1      412.93      439.30     12.93 o 
 -12   3   1      419.06      397.31     12.01 o 
 -11   3   1     1529.03     1462.75     31.89 o 
 -10   3   1      577.29      509.59     13.28 o 
  -9   3   1       12.14        4.91      4.79 o 
  -8   3   1     2032.39     1848.63     49.30 o 
  -7   3   1      505.83      329.94     10.83 o 
  -6   3   1     3801.51     3476.96     74.57 o 
  -5   3   1      999.19      846.22     17.81 o 
  -4   3   1     6931.40     6490.39    128.79 o 
  -3   3   1       93.16      143.55      5.70 o 
  -2   3   1     3857.86     3892.67     83.95 o 
  -1   3   1      810.79     1296.73     47.78 o 
   0   3   1    15664.38    16432.50    310.91 o 
   1   3   1        8.04       -3.42      8.69 o 
   2   3   1     5773.25     5401.29    109.38 o 
   3   3   1      337.11      377.68     13.39 o 
   4   3   1    11276.32    11007.94    235.11 o 
   5   3   1      372.03      345.10      9.47 o 
   6   3   1     2677.34     2452.43     57.10 o 
   7   3   1      224.56      216.03      8.65 o 
   8   3   1     3305.42     2991.38     75.77 o 
   9   3   1      117.06       90.76      6.32 o 
  10   3   1     1772.37     1685.60     40.27 o 
  11   3   1       24.77       23.82      5.12 o 
  12   3   1     2451.55     2448.61     51.96 o 
  13   3   1        4.32       -8.67      5.78 o 
  14   3   1       13.78       25.85      6.35 o 
  15   3   1        0.87       -4.09      6.54 o 
  16   3   1        4.19        8.77      7.25 o 
  17   3   1      171.40      184.65     13.47 o 
  18   3   1      311.39      396.67     18.47 o 
  19   3   1        0.42        0.25     12.99 o 
  20   3   1       13.76       34.63     14.16 o 
 -19   4   1       35.22       31.12     13.95 o 
 -18   4   1        1.31        2.73     12.09 o 
 -17   4   1       53.11       47.75      9.99 o 
 -16   4   1        4.54       -7.42      8.25 o 
 -15   4   1      460.81      466.24     16.06 o 
 -14   4   1      164.92      180.68      9.47 o 
 -13   4   1      117.71      103.24      8.31 o 
 -12   4   1      832.22      818.30     19.86 o 
 -11   4   1      618.50      582.27     15.31 o 
 -10   4   1      299.49      276.00     10.24 o 
  -9   4   1      226.99      198.00      8.10 o 
  -8   4   1       91.81       85.36      9.32 o 
  -7   4   1     1317.71     1189.77     26.96 o 
  -6   4   1      740.12      661.07     16.30 o 
  -5   4   1      868.65      759.00     16.56 o 
  -4   4   1       24.57        9.54      4.34 o 
  -3   4   1     2573.27     2547.76     51.28 o 
  -2   4   1      113.89      307.04     28.44 o 
  -1   4   1     3854.30     3725.56     75.54 o 
   0   4   1       18.28       78.20     13.47 o 
   1   4   1     1438.47     1381.49     27.19 o 
   2   4   1      498.40      450.74     16.92 o 
   3   4   1      167.39      133.90      5.01 o 
   4   4   1      399.80      345.29     10.12 o 
   5   4   1     4469.37     4154.80     89.42 o 
   6   4   1        3.43        1.55      4.42 o 
   7   4   1     1366.28     1184.81     29.02 o 
   8   4   1      622.72      514.86     13.16 o 
   9   4   1        9.77        3.55      5.79 o 
  10   4   1      608.84      546.55     16.27 o 
  11   4   1     2422.04     2323.80     60.14 o 
  12   4   1        2.99       -0.85      5.21 o 
  13   4   1      454.39      485.53     15.54 o 
  14   4   1       46.01       41.47      7.75 o 
  15   4   1      143.35      128.39      9.23 o 
  16   4   1        0.48        0.39      8.61 o 
  17   4   1       23.12       22.85      9.21 o 
  18   4   1        1.93        9.41     13.83 o 
  19   4   1       81.25      105.69     21.73 o 
 -18   5   1       30.08       22.01     13.88 o 
 -17   5   1        5.76        2.27     17.81 o 
 -16   5   1       57.66       75.20     20.24 o 
 -15   5   1      189.58      201.35     11.88 o 
 -14   5   1        7.07        0.47      8.84 o 
 -13   5   1       91.90       99.67      8.92 o 
 -12   5   1        5.40        6.38      6.97 o 
 -11   5   1      509.58      474.17     16.17 o 
 -10   5   1      149.35      132.07      8.44 o 
  -9   5   1      812.85      724.14     20.34 o 
  -8   5   1        9.92        8.90      6.05 o 
  -7   5   1      715.20      640.56     15.28 o 
  -6   5   1      637.67      557.49     15.01 o 
  -5   5   1      557.17      484.45     13.56 o 
  -4   5   1     1706.09     1578.59     32.81 o 
  -3   5   1     1046.25      996.56     21.70 o 
  -2   5   1     1428.44     1313.31     27.65 o 
  -1   5   1      580.04      689.11     16.74 o 
   0   5   1     1784.18     1689.81     39.78 o 
   1   5   1      254.19      470.22     31.91 o 
   2   5   1     3778.04     3704.57     75.32 o 
   3   5   1      105.96      130.56      9.05 o 
   4   5   1     2229.64     2057.06     45.28 o 
   5   5   1       25.50       19.73      5.22 o 
   6   5   1      617.65      546.74     14.85 o 
   7   5   1      164.71      143.99      7.12 o 
   8   5   1      761.58      713.07     19.81 o 
   9   5   1      245.73      200.03      9.15 o 
  10   5   1      595.52      577.42     19.21 o 
  11   5   1        1.58       -1.82      8.20 o 
  12   5   1      182.47      166.07     10.50 o 
  13   5   1       10.00       12.08      8.24 o 
  14   5   1      129.16      127.87      9.66 o 
  15   5   1        0.98      -12.05      8.70 o 
  16   5   1       88.13       92.90     10.47 o 
  17   5   1        2.69      -13.09     13.54 o 
  18   5   1       49.07       67.75     12.39 o 
 -16   6   1      157.40      167.37     15.62 o 
 -15   6   1       24.21       16.46     13.31 o 
 -14   6   1      296.55      337.75     17.85 o 
 -13   6   1      371.61      388.77     18.07 o 
 -12   6   1      362.97      396.41     18.96 o 
 -11   6   1      230.18      234.59     14.06 o 
 -10   6   1      787.39      772.20     27.90 o 
  -9   6   1     1234.20     1128.51     27.86 o 
  -8   6   1        5.37       -3.16      6.94 o 
  -7   6   1     2066.36     1937.64     43.55 o 
  -6   6   1       96.62      112.74      9.23 o 
  -5   6   1     1717.61     1595.12     33.17 o 
  -4   6   1        4.36       23.52      6.29 o 
  -3   6   1     3502.32     3305.43     71.82 o 
  -2   6   1       66.52      405.37     38.50 o 
  -1   6   1     3632.21     3437.77     77.78 o 
   1   6   1      504.92      556.07     15.42 o 
   2   6   1      348.23      508.41     33.13 o 
   3   6   1     4091.47     3710.31     73.66 o 
   4   6   1      177.38      198.81     11.58 o 
   5   6   1     2927.80     2559.41     51.44 o 
   6   6   1       51.14       56.78      6.50 o 
   7   6   1     1765.71     1618.72     53.91 o 
   8   6   1      348.29      313.12     12.83 o 
   9   6   1     2909.49     2568.98     66.56 o 
  10   6   1        2.14        6.93      9.10 o 
  11   6   1     1676.79     1591.23     43.49 o 
  12   6   1       79.49       98.81     11.03 o 
  13   6   1     1503.77     1489.88     41.46 o 
  14   6   1        0.62        5.87      9.59 o 
  15   6   1      414.30      441.76     18.66 o 
  16   6   1        6.52       12.27     13.82 o 
 -14   7   1       62.19       73.21     15.03 o 
 -13   7   1       43.47       56.53     14.14 o 
 -12   7   1       59.59       42.31     13.14 o 
 -11   7   1       79.41       93.46     13.54 o 
 -10   7   1       67.28       48.82     16.76 o 
  -9   7   1        4.56      -17.30     11.54 o 
  -8   7   1      106.83       99.29     12.26 o 
  -7   7   1       65.15       57.66     13.43 o 
  -6   7   1     1026.87      902.13     25.59 o 
  -5   7   1       73.74       90.22      9.42 o 
  -4   7   1      596.41      513.06     14.91 o 
  -3   7   1      108.17      125.56      8.75 o 
  -2   7   1      583.57      528.97     16.99 o 
  -1   7   1      252.95      305.22     15.39 o 
   0   7   1     1084.89     1014.75     23.89 o 
   1   7   1        9.71       71.19      8.84 o 
   2   7   1      702.71      665.07     17.52 o 
   3   7   1        7.54       21.43     13.50 o 
   4   7   1      610.64      549.89     16.23 o 
   5   7   1      249.09      225.22     10.95 o 
   6   7   1      969.41      899.68     32.06 o 
   7   7   1       11.16        3.68      9.43 o 
   8   7   1      226.00      194.10     12.14 o 
   9   7   1      334.81      290.90     13.99 o 
  10   7   1       89.45       96.13     11.58 o 
  11   7   1      155.84      149.70     12.79 o 
  12   7   1      224.89      207.94     13.77 o 
  13   7   1        8.96       -5.71     11.92 o 
  14   7   1       84.31       88.46     21.30 o 
 -11   8   1      559.51      620.09     28.02 o 
 -10   8   1      246.17      239.11     16.93 o 
  -9   8   1     1188.72     1272.64     43.19 o 
  -8   8   1      642.83      628.84     27.33 o 
  -7   8   1      265.03      275.04     16.89 o 
  -6   8   1        3.43       20.33     14.25 o 
  -5   8   1     1497.84     1526.33     43.69 o 
  -4   8   1       11.58       60.59     14.30 o 
  -3   8   1     1653.14     1677.11     47.48 o 
  -2   8   1        2.88      185.24     74.28 o 
  -1   8   1     1370.47     1415.95     37.65 o 
   0   8   1        2.97      149.04     27.78 o 
   1   8   1     1891.28     1834.46     51.32 o 
   3   8   1     1810.16     1803.88     45.41 o 
   4   8   1      204.19      284.60     17.83 o 
   5   8   1     1060.16     1061.85     35.56 o 
   6   8   1       47.55       77.18     11.45 o 
   7   8   1      758.97      727.27     23.34 o 
   8   8   1       60.05       64.11     11.21 o 
   9   8   1     1234.46     1218.54     36.30 o 
  10   8   1        1.32      -10.19     13.66 o 
  11   8   1      675.82      677.90     29.34 o 
  -6   9   1       39.30       14.26     16.50 o 
  -5   9   1       11.04      -21.09     18.79 o 
  -4   9   1       19.09        1.10     24.01 o 
  -3   9   1        1.40       14.78     23.33 o 
  -2   9   1      304.97      268.63     29.75 o 
  -1   9   1       12.12       41.67     16.01 o 
   0   9   1      148.10      142.63     19.53 o 
   1   9   1      128.59      140.52     34.88 o 
   2   9   1      133.81      153.19     25.93 o 
   3   9   1        0.09       22.30     41.84 o 
   4   9   1      371.81      367.32     27.31 o 
   5   9   1       84.34       79.16     21.13 o 
   6   9   1       24.35        0.93     20.27 o 
 -21   0   2        7.83      -12.14     20.17 o 
 -20   0   2       12.50      -23.29     18.43 o 
 -19   0   2       11.55        4.60     17.96 o 
 -18   0   2      102.43       89.62     18.12 o 
 -17   0   2       82.85       73.95     14.95 o 
 -16   0   2      192.90      205.01     18.04 o 
 -15   0   2      140.17      133.20     11.94 o 
 -14   0   2      545.23      464.57     22.27 o 
 -13   0   2      100.57      105.81      7.15 o 
 -12   0   2      165.66      164.05      7.87 o 
 -11   0   2      527.25      558.20     18.42 o 
 -10   0   2     9784.40     9594.29    270.63 o 
  -9   0   2     3478.19     2985.09    104.61 o 
  -8   0   2     4538.45     5195.23    180.37 o 
  -7   0   2     6425.35     6018.32    208.11 o 
  -6   0   2     4228.72     3723.60    129.14 o 
  -5   0   2      807.07      570.00     36.87 o 
  -4   0   2     5242.83     5355.11    377.37 o 
  -3   0   2      859.00      913.37     70.97 o 
  -2   0   2    15149.94    19401.89   1005.41 o 
  -1   0   2     1480.78     1751.04     53.74 o 
   0   0   2    21419.75    32322.81   1322.56 o 
   1   0   2    18681.75    21951.71   1079.14 o 
   2   0   2    19848.61    20403.91    732.05 o 
   3   0   2    21405.00    22899.95    649.00 o 
   4   0   2    22002.05    22105.99    627.20 o 
   5   0   2     7716.96     7620.04    216.34 o 
   6   0   2    13258.09    12284.23    346.84 o 
   7   0   2     1614.80     1530.56     44.35 o 
   8   0   2    12334.50    12673.34    374.64 o 
   9   0   2     9842.33    10184.33    289.05 o 
  10   0   2      738.59      707.52     22.28 o 
  11   0   2      503.60      544.22     18.06 o 
  12   0   2    10547.17    10857.21    308.57 o 
  13   0   2     2429.84     2392.57     74.00 o 
  14   0   2       18.69       14.49     13.12 o 
  15   0   2        2.03       -2.33     14.07 o 
  16   0   2      295.14      271.58     22.89 o 
  17   0   2       28.17       17.33     14.90 o 
  18   0   2      180.61      204.69     21.10 o 
  19   0   2       54.06       63.80     20.11 o 
  20   0   2       15.59       22.12     21.04 o 
  21   0   2      236.99      366.52     32.07 o 
 -21   1   2      127.58      139.90     14.13 o 
 -20   1   2       71.84       76.19     12.40 o 
 -19   1   2       44.23       47.77     11.73 o 
 -18   1   2      175.89      206.75     12.21 o 
 -17   1   2       45.59       52.05      9.85 o 
 -16   1   2        0.55      -10.20      8.96 o 
 -15   1   2      510.19      492.14     19.48 o 
 -14   1   2      647.46      653.09     19.23 o 
 -13   1   2        0.59       -2.39      5.15 o 
 -12   1   2      255.64      211.54      8.34 o 
 -11   1   2        7.10       -6.68      4.46 o 
 -10   1   2      527.91      512.95     17.32 o 
  -9   1   2      272.06      220.87      9.20 o 
  -8   1   2      426.94      351.03     18.56 o 
  -7   1   2     1391.10     1306.82     33.71 o 
  -6   1   2     1461.66     1397.04     35.70 o 
  -5   1   2     2201.04     2220.66     56.02 o 
  -4   1   2     3675.35     3566.66     75.36 o 
  -3   1   2      432.34      409.54      8.50 o 
  -2   1   2      727.58      633.42     18.35 o 
  -1   1   2     8675.26     9263.99    215.74 o 
   0   1   2     3060.04     3842.74    157.60 o 
   1   1   2     3234.90     3752.27    108.53 o 
   2   1   2     1576.86     1743.75     53.10 o 
   3   1   2     1011.49     1035.04     26.34 o 
   4   1   2     1537.75     1542.63     38.31 o 
   5   1   2     1973.74     1890.60     43.01 o 
   6   1   2      132.17      148.42      5.87 o 
   7   1   2      850.91      788.20     17.02 o 
   8   1   2       61.44       71.70      3.59 o 
   9   1   2      648.38      677.73     15.19 o 
  10   1   2      406.89      406.81     12.73 o 
  11   1   2      306.11      296.47      8.73 o 
  12   1   2       56.47       49.87      6.33 o 
  13   1   2      645.92      629.16     16.85 o 
  14   1   2      906.78      897.56     25.85 o 
  15   1   2       72.49       82.52     11.47 o 
  16   1   2       37.75       59.86     11.22 o 
  17   1   2       31.98       42.29     12.26 o 
  18   1   2       15.69        1.76     11.32 o 
  19   1   2       31.09       25.19     14.13 o 
  20   1   2        4.73       21.85     30.52 o 
  21   1   2        0.02      -14.34     18.82 o 
 -21   2   2      127.44      198.76     14.49 o 
 -20   2   2        1.84      -10.22     11.37 o 
 -19   2   2       16.72       27.37     14.97 o 
 -18   2   2      125.65       95.16     10.84 o 
 -17   2   2      880.40     1006.68     29.85 o 
 -16   2   2        0.59      -10.66     11.71 o 
 -15   2   2     1101.18     1101.36     27.45 o 
 -14   2   2        8.38        5.30      5.82 o 
 -13   2   2     1163.80     1170.48     28.32 o 
 -12   2   2     1567.06     1478.77     34.79 o 
 -11   2   2      978.64     1022.36     27.96 o 
 -10   2   2        8.94        2.88      4.79 o 
  -9   2   2     3890.48     3616.39     91.40 o 
  -8   2   2     1936.85     1654.12     42.81 o 
  -7   2   2     7631.76     7144.46    179.59 o 
  -6   2   2      232.35      177.41      6.39 o 
  -5   2   2      485.63      398.15      9.72 o 
  -4   2   2     7053.88     6628.41    141.64 o 
  -3   2   2    13060.76    12420.38    264.82 o 
  -2   2   2    17305.63    17606.52    412.11 o 
  -1   2   2    29576.80    30966.75    816.04 o 
   0   2   2     2428.67     2368.06     60.14 o 
   1   2   2     3350.85     3715.88    113.93 o 
   2   2   2    12828.38    13901.65    321.93 o 
   3   2   2     1773.66     1705.59     34.51 o 
   4   2   2    18453.70    17980.93    409.84 o 
   5   2   2     1742.84     1742.11     40.56 o 
   6   2   2     6261.68     5701.04    130.86 o 
   7   2   2       33.81       50.78      3.90 o 
   8   2   2     6421.04     6234.39    155.97 o 
   9   2   2        4.11       -3.54      4.60 o 
  10   2   2     5051.81     4785.57     99.25 o 
  11   2   2       26.35       16.34      4.60 o 
  12   2   2      618.90      586.67     14.97 o 
  13   2   2      285.23      276.68      9.09 o 
  14   2   2     3237.87     3244.45     68.37 o 
  15   2   2      563.36      543.68     15.45 o 
  16   2   2      136.72      137.67      9.88 o 
  17   2   2        1.18        4.81     10.82 o 
  18   2   2      121.96      146.96     16.65 o 
  19   2   2      203.35      267.82     18.88 o 
  20   2   2      176.42      205.90     18.35 o 
 -20   3   2      301.66      443.31     19.41 o 
 -19   3   2      187.83      231.18     14.14 o 
 -18   3   2        2.95        6.43     10.30 o 
 -17   3   2       38.82       45.13      8.57 o 
 -16   3   2      572.86      692.81     20.02 o 
 -15   3   2        1.06       -0.59      6.80 o 
 -14   3   2      423.88      450.79     14.75 o 
 -13   3   2     1629.59     1603.45     37.94 o 
 -12   3   2       43.40       30.13      6.02 o 
 -11   3   2      444.89      407.14     14.70 o 
 -10   3   2      119.98      106.66      6.82 o 
  -9   3   2      616.19      532.95     16.36 o 
  -8   3   2       10.37       14.57      4.53 o 
  -7   3   2     1744.77     1784.77     38.99 o 
  -6   3   2      481.79      420.18     14.20 o 
  -5   3   2     2270.10     2173.09     43.75 o 
  -4   3   2       16.69        5.17      3.78 o 
  -3   3   2     3207.86     3334.88     78.34 o 
  -2   3   2     1736.16     1778.32     47.01 o 
  -1   3   2     1592.01     1532.66     42.22 o 
   0   3   2       11.11       26.63      4.94 o 
   1   3   2      625.95      572.57     22.76 o 
   2   3   2     5817.14     6042.06    120.77 o 
   3   3   2       74.41       87.06      4.52 o 
   4   3   2      528.42      473.09     11.02 o 
   5   3   2     1110.92      955.73     21.62 o 
   6   3   2     1178.69     1144.80     27.45 o 
   7   3   2      762.78      607.62     16.11 o 
   8   3   2      739.32      723.37     28.20 o 
   9   3   2       43.23       35.44      5.14 o 
  10   3   2      336.90      304.57     11.13 o 
  11   3   2        7.76        0.02      4.79 o 
  12   3   2      673.05      681.65     18.47 o 
  13   3   2      251.88      205.29      8.19 o 
  14   3   2        7.47        1.37      6.54 o 
  15   3   2      210.14      238.47     12.28 o 
  16   3   2       58.25       58.32      8.28 o 
  17   3   2        6.13       12.52     11.01 o 
  18   3   2       66.45       61.33     14.15 o 
  19   3   2       17.12       34.92     13.66 o 
  20   3   2      168.44      224.55     19.14 o 
 -19   4   2      128.43      185.72     21.12 o 
 -18   4   2       45.19       44.11     12.72 o 
 -17   4   2      198.26      232.50     14.92 o 
 -16   4   2        1.46       -8.06      8.33 o 
 -15   4   2     1140.82     1248.32     31.40 o 
 -14   4   2      159.94      164.16      9.10 o 
 -13   4   2      413.66      421.89     14.45 o 
 -12   4   2      146.26      137.82      8.04 o 
 -11   4   2      672.10      659.71     18.05 o 
 -10   4   2      415.28      433.96     15.16 o 
  -9   4   2     1341.81     1244.20     40.02 o 
  -8   4   2      218.37      199.85     11.09 o 
  -7   4   2      729.36      632.30     15.83 o 
  -6   4   2     1697.34     1625.24     33.31 o 
  -5   4   2     1844.28     1658.42     33.99 o 
  -4   4   2     2065.19     2052.57     49.02 o 
  -3   4   2     2943.84     2892.95     62.69 o 
  -2   4   2     1136.82     1524.99     74.11 o 
  -1   4   2     6490.60     6827.58    160.39 o 
   0   4   2     1344.76     1842.25     41.98 o 
   1   4   2     4077.03     4329.28     82.50 o 
   2   4   2     2569.90     2572.28     49.33 o 
   3   4   2     3842.08     3812.30     76.87 o 
   4   4   2     1924.31     1764.05     36.34 o 
   5   4   2     1246.32     1181.68     26.62 o 
   6   4   2     6019.82     5655.10    121.17 o 
   7   4   2     3415.18     3366.96     78.38 o 
   8   4   2     1311.99     1157.46     28.75 o 
   9   4   2      419.85      375.05     12.58 o 
  10   4   2      927.06      868.32     22.89 o 
  11   4   2       36.20       23.85      7.09 o 
  12   4   2     1110.67     1107.72     31.12 o 
  13   4   2       16.49        9.20      7.42 o 
  14   4   2      370.08      412.09     14.60 o 
  15   4   2       11.59        9.20      8.18 o 
  16   4   2      337.21      395.37     14.39 o 
  17   4   2        5.14        5.67      9.51 o 
  18   4   2        1.99        7.47     13.68 o 
  19   4   2        0.54      -18.20     13.38 o 
 -18   5   2       30.22       52.42     15.58 o 
 -17   5   2        4.66      -13.45     12.81 o 
 -16   5   2        2.55       13.65     12.30 o 
 -15   5   2      425.28      460.80     21.23 o 
 -14   5   2       10.09       16.87     12.33 o 
 -13   5   2      370.92      369.52     15.13 o 
 -12   5   2        4.11        3.96      7.66 o 
 -11   5   2     1461.86     1378.46     33.53 o 
 -10   5   2       68.22       62.75      9.57 o 
  -9   5   2      939.12      875.21     27.28 o 
  -8   5   2      532.65      478.35     18.26 o 
  -7   5   2      100.28      105.39      6.96 o 
  -6   5   2      221.29      164.40      6.87 o 
  -5   5   2     1799.71     1553.34     34.66 o 
  -4   5   2     1156.83     1015.48     25.65 o 
  -3   5   2      392.72      320.37     10.54 o 
  -2   5   2       43.38      114.32     16.69 o 
  -1   5   2     1042.79     1138.53     42.98 o 
   0   5   2     2228.38     2563.54     59.94 o 
   1   5   2     7472.43     7242.68    145.62 o 
   2   5   2      467.82      589.47     19.18 o 
   3   5   2     2327.86     2102.12     41.06 o 
   4   5   2      921.50      939.18     25.98 o 
   5   5   2      822.72      759.49     18.51 o 
   6   5   2       24.74       17.29      5.31 o 
   7   5   2     2695.68     2446.30     53.66 o 
   8   5   2      539.76      508.39     17.47 o 
   9   5   2      872.30      784.09     23.51 o 
  10   5   2      147.54      160.08      9.89 o 
  11   5   2       46.49       37.23      8.38 o 
  12   5   2       76.83       66.65      9.19 o 
  13   5   2       64.13       60.22     10.00 o 
  14   5   2      149.21      141.93     10.13 o 
  15   5   2        2.62       -0.97      9.26 o 
  16   5   2       21.25       15.94     10.06 o 
  17   5   2        7.62        2.75     10.45 o 
  18   5   2       77.90       87.16     11.84 o 
 -16   6   2       81.26       74.86     14.65 o 
 -15   6   2       17.72       33.94     13.32 o 
 -14   6   2       21.35       14.74     12.66 o 
 -13   6   2      493.39      563.44     24.31 o 
 -12   6   2       51.46       35.78     12.77 o 
 -11   6   2      255.13      243.49     12.96 o 
 -10   6   2       69.45       79.98     10.10 o 
  -9   6   2     1498.08     1415.98     36.40 o 
  -8   6   2      488.09      449.23     16.30 o 
  -7   6   2     1017.59      931.94     29.32 o 
  -6   6   2       22.48       20.26      7.02 o 
  -5   6   2      835.12      696.23     20.23 o 
  -4   6   2      221.64      225.42      8.71 o 
  -3   6   2      419.59      418.97     13.59 o 
  -2   6   2      663.14      708.67     19.40 o 
  -1   6   2      525.62      687.49     34.02 o 
   0   6   2     1807.91     1775.78     41.53 o 
   1   6   2     1179.78     1279.02     30.95 o 
   2   6   2       84.54       84.75      7.73 o 
   3   6   2      203.96      202.52      8.64 o 
   4   6   2     1899.29     1668.86     35.23 o 
   5   6   2      749.94      751.71     43.47 o 
   6   6   2     1241.28     1131.11     39.00 o 
   7   6   2       43.70       57.11     10.07 o 
   8   6   2      457.91      428.65     16.81 o 
   9   6   2      436.28      404.68     16.72 o 
  10   6   2      960.69      909.19     27.33 o 
  11   6   2        7.22       -6.63      9.62 o 
  12   6   2      252.20      274.67     13.66 o 
  13   6   2       18.06       -5.98     10.76 o 
  14   6   2      136.62      177.49     11.58 o 
  15   6   2        0.36       10.32     10.49 o 
  16   6   2        3.95       18.94     12.49 o 
 -14   7   2       36.65       41.86     14.71 o 
 -13   7   2      321.96      343.87     18.92 o 
 -12   7   2      111.09      110.47     20.00 o 
 -11   7   2       30.73        6.25     12.91 o 
 -10   7   2       12.17       -4.67     11.52 o 
  -9   7   2      348.08      354.83     17.46 o 
  -8   7   2      180.88      187.05     14.01 o 
  -7   7   2      775.45      785.94     23.53 o 
  -6   7   2     1450.10     1342.99     35.22 o 
  -5   7   2      115.63      125.09     10.07 o 
  -4   7   2      124.20      138.00      9.06 o 
  -3   7   2     1424.89     1435.66     34.95 o 
  -2   7   2      869.08     1016.19     26.48 o 
  -1   7   2     1193.74     1389.42     31.52 o 
   0   7   2     1304.09     1432.76     35.05 o 
   1   7   2     1434.72     1530.32     55.24 o 
   2   7   2      208.20      299.06     38.71 o 
   3   7   2     1512.31     1509.11     34.39 o 
   4   7   2       63.72       88.70      8.74 o 
   5   7   2     1389.01     1296.12     33.34 o 
   6   7   2      435.19      457.34     23.54 o 
   7   7   2      355.68      343.66     14.53 o 
   8   7   2       47.67       53.65     10.24 o 
   9   7   2      207.46      219.19     12.72 o 
  10   7   2       27.36       25.95     10.93 o 
  11   7   2        7.87       -5.15     10.88 o 
  12   7   2        7.27        2.07     11.72 o 
  13   7   2        5.52       -5.96     12.05 o 
  14   7   2        1.51        0.03     12.47 o 
 -11   8   2      583.27      678.60     37.36 o 
 -10   8   2       63.51       56.44     14.77 o 
  -9   8   2      345.08      302.72     18.29 o 
  -8   8   2        2.09      -19.92     13.28 o 
  -7   8   2      566.55      515.01     23.38 o 
  -6   8   2        4.43       21.10     14.16 o 
  -5   8   2      748.82      659.33     29.94 o 
  -4   8   2       96.60       84.79     12.80 o 
  -3   8   2      164.27      145.90     10.65 o 
  -2   8   2      152.30      160.54     11.61 o 
  -1   8   2       92.32       82.84     10.83 o 
   0   8   2      121.09      122.92     10.10 o 
   1   8   2        1.41       19.70     10.00 o 
   2   8   2      446.60      424.07     17.95 o 
   3   8   2       31.97       14.53     10.70 o 
   4   8   2       20.84        3.40     13.44 o 
   5   8   2        9.50      -10.24     11.26 o 
   6   8   2       76.83       66.10     11.07 o 
   7   8   2       72.49       83.47     11.09 o 
   8   8   2      141.69      117.10     11.84 o 
   9   8   2        2.54       -1.37     11.33 o 
  10   8   2       27.12       24.89     12.48 o 
  11   8   2       15.12        7.85     12.84 o 
  -6   9   2       56.98       26.33     19.25 o 
  -5   9   2      509.67      542.60     31.66 o 
  -4   9   2      383.19      442.56     32.37 o 
  -3   9   2      418.41      467.27     28.25 o 
  -2   9   2      258.31      290.23     23.08 o 
  -1   9   2      395.42      448.10     46.67 o 
   0   9   2      257.58      296.85     21.27 o 
   1   9   2      752.45      802.39     33.03 o 
   2   9   2      182.43      235.55     39.61 o 
   3   9   2      526.69      552.26     49.83 o 
   4   9   2       46.53       65.30     24.75 o 
   5   9   2      814.16      734.81     41.23 o 
   6   9   2       74.89       74.01     21.30 o 
 -21   1   3       97.74      124.17     14.34 o 
 -20   1   3        0.88       11.82     12.53 o 
 -19   1   3       77.98       93.97     10.95 o 
 -18   1   3        2.09       22.88      9.67 o 
 -17   1   3      195.45      254.02     12.30 o 
 -16   1   3      697.01      618.57     20.47 o 
 -15   1   3     1350.07     1596.81     42.90 o 
 -14   1   3       49.93       32.93      5.57 o 
 -13   1   3     1571.18     1594.80     37.34 o 
 -12   1   3       61.78       40.71      5.73 o 
 -11   1   3     2690.34     2615.00     66.98 o 
 -10   1   3      580.79      478.48     13.21 o 
  -9   1   3     3425.85     3098.47     70.69 o 
  -8   1   3     4959.30     5008.77    113.18 o 
  -7   1   3     9953.09     9384.93    211.27 o 
  -6   1   3     2484.90     2447.05     51.02 o 
  -5   1   3     8091.81     7645.66    157.92 o 
  -4   1   3     1063.90     1069.46     40.59 o 
  -3   1   3     1253.06     1256.12     54.74 o 
  -2   1   3     2757.67     2759.61     74.96 o 
  -1   1   3     1614.83     1841.34     59.13 o 
   0   1   3    39245.63    54598.18   3593.72 o 
   1   1   3      252.44      318.79     19.76 o 
   2   1   3     3085.81     3691.45     94.56 o 
   3   1   3    12210.87    13336.37    302.20 o 
   4   1   3     5212.92     5305.44    119.76 o 
   5   1   3     1153.59     1087.52     25.32 o 
   6   1   3    17163.78    17308.76    390.42 o 
   7   1   3     6054.17     5864.95    132.88 o 
   8   1   3     1791.08     1508.34     31.52 o 
   9   1   3     6309.83     6045.05    123.28 o 
  10   1   3      810.06      696.70     15.92 o 
  11   1   3      650.89      679.19     17.20 o 
  12   1   3      611.72      633.43     18.44 o 
  13   1   3       12.32       10.47      7.35 o 
  14   1   3     1599.99     1666.42     53.23 o 
  15   1   3       25.99       34.47     13.78 o 
  16   1   3      287.93      330.07     18.10 o 
  17   1   3       10.00       -1.16     11.46 o 
  18   1   3      182.45      253.68     17.69 o 
  19   1   3       16.01       22.25     14.41 o 
  20   1   3       20.34       35.45     14.83 o 
  21   1   3       12.44       -3.64     15.42 o 
 -21   2   3       60.95       75.22     12.91 o 
 -20   2   3       11.07       14.13     10.76 o 
 -19   2   3        0.87       -6.07     11.42 o 
 -18   2   3      219.58      241.33     12.69 o 
 -17   2   3       89.90       82.13     10.00 o 
 -16   2   3        0.82        5.86      7.91 o 
 -15   2   3      420.77      413.89     14.09 o 
 -14   2   3      137.41      120.90      7.01 o 
 -13   2   3       29.92       24.65      6.71 o 
 -12   2   3       18.97       10.61      6.16 o 
 -11   2   3      897.16      873.54     24.60 o 
 -10   2   3     1810.06     1719.90     44.85 o 
  -9   2   3      467.41      442.01     15.86 o 
  -8   2   3      169.47      153.27      6.38 o 
  -7   2   3       97.23      104.84      8.10 o 
  -6   2   3      651.41      522.23     12.37 o 
  -5   2   3      113.72      106.34      3.52 o 
  -4   2   3    11706.23    10806.16    230.50 o 
  -3   2   3     1245.45     1230.62     32.94 o 
  -2   2   3       36.96       37.98      3.99 o 
  -1   2   3     4587.39     4775.82    131.59 o 
   0   2   3     5054.31     5655.93    134.49 o 
   1   2   3     1374.79     1528.32     47.23 o 
   2   2   3      179.74      163.72     11.04 o 
   3   2   3     2328.03     2419.64     55.72 o 
   4   2   3      238.06      218.12      8.82 o 
   5   2   3       33.77       48.73      3.44 o 
   6   2   3     1578.78     1759.37     41.13 o 
   7   2   3     1014.31     1013.48     22.43 o 
   8   2   3      345.14      354.54      9.86 o 
   9   2   3     2085.76     2054.64     47.61 o 
  10   2   3       64.66       54.32      4.64 o 
  11   2   3      518.91      522.87     14.59 o 
  12   2   3      746.88      737.00     19.22 o 
  13   2   3     1739.71     1677.75     39.05 o 
  14   2   3      473.65      456.15     14.73 o 
  15   2   3       85.45       87.13      7.29 o 
  16   2   3      282.82      282.32     14.83 o 
  17   2   3      315.05      308.92     18.16 o 
  18   2   3      123.99      127.70     16.51 o 
  19   2   3      169.50      185.70     16.84 o 
  20   2   3        9.12        7.03     15.76 o 
 -20   3   3       16.04       30.91     15.49 o 
 -19   3   3       24.92        4.53     10.56 o 
 -18   3   3       24.42       46.47     10.90 o 
 -17   3   3        7.17       -0.25      8.14 o 
 -16   3   3        0.03       -5.87      7.59 o 
 -15   3   3       16.92        9.37      6.82 o 
 -14   3   3      595.40      540.98     16.23 o 
 -13   3   3      323.78      333.20     13.75 o 
 -12   3   3      415.46      416.66     15.03 o 
 -11   3   3      710.93      664.68     19.85 o 
 -10   3   3      819.77      727.26     21.01 o 
  -9   3   3     2807.75     2596.90     66.68 o 
  -8   3   3      838.08      759.36     21.19 o 
  -7   3   3     7175.47     6601.40    128.09 o 
  -6   3   3       34.45       12.63      3.12 o 
  -5   3   3     7374.39     6905.71    147.49 o 
  -4   3   3       27.08       46.45      3.56 o 
  -3   3   3     1759.70     1490.38     35.99 o 
  -2   3   3    10595.60    10940.10    256.61 o 
  -1   3   3     3130.74     3573.04     86.30 o 
   0   3   3     3507.38     3838.21    105.39 o 
   1   3   3     5555.91     5616.24    106.29 o 
   2   3   3     1414.45     1360.65     51.51 o 
   3   3   3      215.13      179.30      6.68 o 
   4   3   3     4578.00     4277.79     86.09 o 
   5   3   3     2985.93     2901.68     67.31 o 
   6   3   3      126.90      100.49      5.03 o 
   7   3   3       57.76       42.98      4.60 o 
   8   3   3     2071.68     1862.44     43.92 o 
   9   3   3      845.88      822.36     21.21 o 
  10   3   3      527.36      468.55     14.19 o 
  11   3   3     1207.31     1144.36     28.57 o 
  12   3   3      214.93      220.61      8.22 o 
  13   3   3      832.41      807.57     19.88 o 
  14   3   3       97.58      127.48      8.54 o 
  15   3   3       10.42       18.15      8.93 o 
  16   3   3      183.46      218.35     10.87 o 
  17   3   3      272.52      274.07     16.13 o 
  18   3   3        3.53       10.39     14.03 o 
  19   3   3      125.39      121.81     27.07 o 
  20   3   3       23.22       24.84     17.18 o 
 -19   4   3       50.83       44.66     15.63 o 
 -18   4   3       92.26      106.67     14.83 o 
 -17   4   3       20.54       17.17     10.41 o 
 -16   4   3       86.48       89.15     10.21 o 
 -15   4   3        5.72       -0.90      7.77 o 
 -14   4   3      894.80      858.41     22.86 o 
 -13   4   3      448.51      434.53     14.73 o 
 -12   4   3       55.81       41.13      7.62 o 
 -11   4   3      793.16      776.79     24.66 o 
 -10   4   3     1158.44     1102.81     30.25 o 
  -9   4   3       10.36        3.04      5.85 o 
  -8   4   3     1432.20     1293.26     29.14 o 
  -7   4   3        4.39       -2.33      4.07 o 
  -6   4   3      509.45      434.29     14.51 o 
  -5   4   3      213.41      197.05      7.07 o 
  -4   4   3     5466.84     5293.59    124.06 o 
  -3   4   3     4821.33     5244.61    122.88 o 
  -2   4   3     7759.50     8099.46    190.60 o 
  -1   4   3       59.29      125.34     11.17 o 
   0   4   3      529.03      529.86     22.85 o 
   1   4   3     1314.79     1209.87     26.21 o 
   2   4   3     2079.06     1887.92     36.59 o 
   3   4   3       94.57       77.28      5.28 o 
   4   4   3      994.66      851.55     18.60 o 
   5   4   3       24.00       15.33      4.07 o 
   6   4   3      806.24      705.18     21.67 o 
   7   4   3       40.57       31.90      5.31 o 
   8   4   3        6.44        5.89      5.43 o 
   9   4   3      109.95      122.57     10.12 o 
  10   4   3      175.15      162.92      9.42 o 
  11   4   3      324.51      322.51     12.79 o 
  12   4   3     1399.73     1333.53     36.49 o 
  13   4   3      116.52      146.80      9.01 o 
  14   4   3       28.07       22.69      8.27 o 
  15   4   3      178.02      189.88     10.67 o 
  16   4   3       34.90       35.29      9.52 o 
  17   4   3      310.36      342.11     13.94 o 
  18   4   3       70.53       76.65     14.73 o 
  19   4   3       82.00       90.53     15.88 o 
 -18   5   3       10.15       19.02     18.41 o 
 -17   5   3       14.88       15.42     13.14 o 
 -16   5   3       54.52       34.90     11.45 o 
 -15   5   3      362.48      425.55     24.64 o 
 -14   5   3        5.68       -6.01     12.37 o 
 -13   5   3      244.65      255.97     12.59 o 
 -12   5   3        0.08       -8.92      8.98 o 
 -11   5   3      624.77      597.18     24.19 o 
 -10   5   3       17.79        0.61      7.37 o 
  -9   5   3     1269.54     1226.51     36.24 o 
  -8   5   3       14.05        6.96      8.40 o 
  -7   5   3     1744.80     1611.40     36.04 o 
  -6   5   3      109.23      129.27      7.77 o 
  -5   5   3     2566.78     2379.18     57.05 o 
  -4   5   3      392.91      414.58     19.03 o 
  -3   5   3     4095.54     3804.39     82.41 o 
  -2   5   3      494.52      567.01     47.18 o 
  -1   5   3      643.82      680.56     29.12 o 
   0   5   3     1275.80     1313.61     30.96 o 
   1   5   3     1732.93     1684.97     36.38 o 
   2   5   3     2367.43     2305.42     44.67 o 
   3   5   3     1166.37     1109.19     22.56 o 
   4   5   3       63.30       52.30      5.50 o 
   5   5   3       13.61        9.82      4.98 o 
   6   5   3      540.43      455.25     14.18 o 
   7   5   3        4.69        3.11      6.79 o 
   8   5   3      574.37      574.74     18.74 o 
   9   5   3       28.17       26.51      8.28 o 
  10   5   3       23.60       32.79      8.30 o 
  11   5   3       21.49       29.11      8.72 o 
  12   5   3       23.15       32.34      9.24 o 
  13   5   3       20.32       12.18      9.20 o 
  14   5   3       55.28       64.78      9.26 o 
  15   5   3        4.01        2.53     10.35 o 
  16   5   3       22.49       21.55     10.32 o 
  17   5   3        0.13        8.20     10.71 o 
 -16   6   3      262.01      307.82     18.60 o 
 -15   6   3        0.54        2.48     13.58 o 
 -14   6   3       34.11       43.99     13.34 o 
 -13   6   3      100.69       85.66     13.06 o 
 -12   6   3      599.15      600.12     22.12 o 
 -11   6   3      104.45      112.30     11.13 o 
 -10   6   3      299.83      319.27     14.79 o 
  -9   6   3        4.98       -9.43     11.17 o 
  -8   6   3      103.13       81.72     10.24 o 
  -7   6   3     2939.86     2762.48     75.47 o 
  -6   6   3      717.40      695.25     18.51 o 
  -5   6   3     1620.99     1645.43     37.26 o 
  -4   6   3     1188.22     1159.97     27.58 o 
  -3   6   3      883.38     1033.56     36.04 o 
  -2   6   3     1702.57     1816.11     43.30 o 
  -1   6   3     2625.22     2685.37     61.31 o 
   0   6   3      586.95      730.36     26.79 o 
   1   6   3      639.00      680.53     19.35 o 
   2   6   3      694.65      738.88     16.99 o 
   3   6   3      537.92      500.31     17.33 o 
   4   6   3     1371.53     1326.34     30.88 o 
   5   6   3      475.42      450.85     29.29 o 
   6   6   3      487.93      449.01     16.55 o 
   7   6   3      655.67      571.53     23.24 o 
   8   6   3       17.57       16.93      8.52 o 
   9   6   3      329.35      318.51     13.40 o 
  10   6   3      773.04      734.75     23.55 o 
  11   6   3      956.26      931.61     28.21 o 
  12   6   3        6.68       25.93     10.42 o 
  13   6   3      342.07      331.00     15.33 o 
  14   6   3        1.58       11.84     11.37 o 
  15   6   3      334.71      367.00     15.00 o 
  16   6   3        5.48       -7.19     11.24 o 
 -14   7   3      212.37      223.90     16.88 o 
 -13   7   3      129.43      154.69     15.74 o 
 -12   7   3       84.14       89.38     17.67 o 
 -11   7   3      142.32      148.70     15.57 o 
 -10   7   3      314.03      300.50     22.21 o 
  -9   7   3        9.68       -1.24      9.92 o 
  -8   7   3       33.94       36.86      9.87 o 
  -7   7   3        9.89        6.90     10.57 o 
  -6   7   3       59.31       39.23     12.81 o 
  -5   7   3      233.52      240.65     11.93 o 
  -4   7   3       32.81       32.74      8.73 o 
  -3   7   3      357.87      346.84     12.60 o 
  -2   7   3        6.88        2.59     14.88 o 
  -1   7   3       41.05       69.30     10.03 o 
   0   7   3       29.94       63.42     10.32 o 
   1   7   3      532.20      503.83     20.72 o 
   2   7   3      522.92      484.39     18.00 o 
   3   7   3       92.19      110.06      8.73 o 
   4   7   3      102.52       82.90      8.96 o 
   5   7   3        4.97      -12.97      8.65 o 
   6   7   3      396.72      372.67     15.20 o 
   7   7   3      159.44      131.19     10.36 o 
   8   7   3      203.11      191.42     11.98 o 
   9   7   3       69.17       84.41     11.08 o 
  10   7   3      267.41      297.13     14.50 o 
  11   7   3        0.03       -6.73     11.15 o 
  12   7   3       92.34       94.78     12.34 o 
  13   7   3       36.13       21.66     12.46 o 
 -11   8   3       23.86       18.92     15.15 o 
 -10   8   3      217.56      209.31     17.07 o 
  -9   8   3      309.96      346.76     19.47 o 
  -8   8   3      699.16      678.37     28.42 o 
  -7   8   3       54.06       71.99     14.18 o 
  -6   8   3      369.24      364.21     17.09 o 
  -5   8   3      432.19      448.03     18.44 o 
  -4   8   3     1082.12     1042.05     34.64 o 
  -3   8   3      244.62      368.18     21.93 o 
  -2   8   3      643.20      712.22     21.42 o 
  -1   8   3      451.64      582.20     19.50 o 
   0   8   3      759.95      839.70     25.66 o 
   1   8   3      375.41      544.22     20.28 o 
   2   8   3      992.82     1041.21     29.93 o 
   3   8   3      134.14      176.06     12.87 o 
   4   8   3      809.84      801.59     32.65 o 
   5   8   3       36.33       37.96     14.06 o 
   6   8   3       92.59       99.09     15.17 o 
   7   8   3      441.65      435.65     22.32 o 
   8   8   3      154.60      151.92     19.51 o 
   9   8   3      630.66      585.26     23.59 o 
  10   8   3      294.81      321.08     16.27 o 
  -6   9   3        8.81        2.88     19.60 o 
  -5   9   3        5.02      -29.64     19.76 o 
  -4   9   3       40.58       58.05     19.55 o 
  -3   9   3        4.79      -22.64     19.13 o 
  -2   9   3       16.87       35.74     18.77 o 
  -1   9   3      385.26      374.56     16.77 o 
   0   9   3        1.95        3.47     12.19 o 
   1   9   3        0.79       -5.34     12.78 o 
   2   9   3       15.88       15.16     15.89 o 
   3   9   3       27.83       34.28     16.54 o 
   4   9   3      241.28      242.92     19.70 o 
   5   9   3       56.47       40.39     16.87 o 
 -21   0   4      140.26      193.43     19.85 o 
 -20   0   4        1.15        9.31     19.05 o 
 -19   0   4       54.92       51.07     18.02 o 
 -18   0   4      260.78      337.67     25.32 o 
 -17   0   4        4.89        5.83     19.75 o 
 -16   0   4     1124.73     1163.60     54.13 o 
 -15   0   4       80.72       83.23     16.62 o 
 -14   0   4      114.83      138.42     11.43 o 
 -13   0   4      910.67      961.90     37.16 o 
 -12   0   4     1719.35     1846.61     66.35 o 
 -11   0   4      325.26      285.06     15.21 o 
 -10   0   4      260.79      259.41     13.84 o 
  -9   0   4     4981.33     4318.66    150.54 o 
  -8   0   4     1113.61     1166.91     41.92 o 
  -7   0   4       70.07      104.08     10.31 o 
  -6   0   4        1.55        0.88      3.54 o 
  -5   0   4     4670.67     4676.44    301.80 o 
  -4   0   4     8034.66     8104.56    604.58 o 
  -3   0   4    39810.72    44602.03   2458.95 o 
  -2   0   4     1998.59     2293.23     70.95 o 
  -1   0   4       82.32       97.05      6.28 o 
   0   0   4     1072.18     1383.23     45.72 o 
   1   0   4    47461.25    65433.11   2280.17 o 
   2   0   4    23158.75    26133.28    984.84 o 
   3   0   4    20274.53    21947.34    669.08 o 
   4   0   4      460.14      621.91     24.06 o 
   5   0   4     2973.59     2709.71     97.19 o 
   6   0   4     1816.96     1479.53     43.15 o 
   7   0   4     1067.16      891.03     26.85 o 
   8   0   4     2133.37     1968.04     57.17 o 
   9   0   4     3210.08     3093.11     89.10 o 
  10   0   4     6005.40     5845.59    167.31 o 
  11   0   4       82.58       90.83      7.03 o 
  12   0   4     1193.61     1212.63     36.98 o 
  13   0   4     3252.53     3186.23     92.41 o 
  14   0   4        6.92       -2.98     14.20 o 
  15   0   4       43.63       42.88     14.37 o 
  16   0   4     1016.11     1187.25     63.07 o 
  17   0   4      133.45       98.17     19.04 o 
  18   0   4       97.25       76.15     20.44 o 
  19   0   4      250.99      237.26     24.51 o 
  20   0   4      163.67      220.88     27.24 o 
 -21   1   4        0.02      -18.73     12.49 o 
 -20   1   4       10.35        4.44     10.94 o 
 -19   1   4       66.30       70.96     10.16 o 
 -18   1   4        3.21      -13.98      9.32 o 
 -17   1   4       27.60       21.18      8.94 o 
 -16   1   4      180.86      175.70     10.15 o 
 -15   1   4        7.81      -11.71     11.64 o 
 -14   1   4      151.25      143.19      8.59 o 
 -13   1   4       26.65       14.06      6.27 o 
 -12   1   4      711.81      720.27     18.96 o 
 -11   1   4       40.44       41.03      6.06 o 
 -10   1   4        8.05        6.47      5.26 o 
  -9   1   4     1671.41     1749.22     40.50 o 
  -8   1   4     1374.82     1407.38     32.83 o 
  -7   1   4      194.81      182.76      8.22 o 
  -6   1   4      777.67      751.60     16.48 o 
  -5   1   4     1523.07     1527.61     40.65 o 
  -4   1   4     1831.61     1897.94     84.48 o 
  -3   1   4     3699.83     3736.29     91.34 o 
  -2   1   4    12010.78    12860.04    367.12 o 
  -1   1   4    13498.10    16979.70    997.05 o 
   0   1   4     1288.08     1365.77     52.16 o 
   1   1   4       39.07       50.28      2.75 o 
   2   1   4     2308.15     2553.73    107.03 o 
   3   1   4      549.98      588.02     23.38 o 
   4   1   4     3367.38     3529.44     80.99 o 
   5   1   4      720.69      751.61     20.16 o 
   6   1   4     7387.96     7987.19    199.50 o 
   7   1   4     1031.79     1108.52     29.08 o 
   8   1   4     1139.37     1167.88     27.14 o 
   9   1   4      700.26      658.28     16.56 o 
  10   1   4     1309.15     1256.17     29.39 o 
  11   1   4       53.15       67.49      5.25 o 
  12   1   4      464.58      488.26     22.19 o 
  13   1   4      223.22      211.92     13.50 o 
  14   1   4       77.36       66.74      7.77 o 
  15   1   4      166.39      129.54     12.03 o 
  16   1   4      350.49      338.83     18.26 o 
  17   1   4      150.00      153.77     15.99 o 
  18   1   4        0.31        1.15     13.77 o 
  19   1   4       42.00       53.62     15.23 o 
  20   1   4       13.98       31.20     16.11 o 
 -21   2   4       14.72       21.14     12.24 o 
 -20   2   4        4.76      -16.88     11.26 o 
 -19   2   4      497.21      590.28     22.17 o 
 -18   2   4        0.39        2.07      9.69 o 
 -17   2   4      145.45      151.37     11.08 o 
 -16   2   4      114.59      135.93      9.93 o 
 -15   2   4      470.96      456.89     14.70 o 
 -14   2   4      177.81      208.22      9.68 o 
 -13   2   4     2661.31     2672.47     69.05 o 
 -12   2   4       19.51       15.22      6.11 o 
 -11   2   4     4347.01     4198.35    106.72 o 
 -10   2   4     1626.45     1703.05     44.32 o 
  -9   2   4      633.72      557.62     16.60 o 
  -8   2   4       13.66        7.22      3.16 o 
  -7   2   4     2340.69     2024.20     46.57 o 
  -6   2   4      968.35      901.97     20.14 o 
  -5   2   4    15103.55    14808.83    286.83 o 
  -4   2   4       64.12       59.54      2.99 o 
  -3   2   4     1284.47     1128.27     24.39 o 
  -2   2   4      190.46      226.62     20.84 o 
  -1   2   4    16475.11    17563.79    549.98 o 
   0   2   4      185.05      512.78     21.67 o 
   1   2   4     6789.80     7551.35    205.75 o 
   2   2   4      661.09      591.94     21.62 o 
   3   2   4     6740.12     7172.29    163.76 o 
   4   2   4     2632.48     2542.31     58.69 o 
   5   2   4    10694.67    10627.37    242.12 o 
   6   2   4       46.13       28.14      3.66 o 
   7   2   4      893.36      799.49     18.22 o 
   8   2   4     2649.26     2485.86     57.24 o 
   9   2   4     1410.45     1372.47     32.51 o 
  10   2   4     1296.35     1292.62     27.94 o 
  11   2   4     1303.35     1244.56     29.65 o 
  12   2   4      306.83      287.95     10.36 o 
  13   2   4      152.02      126.40      7.69 o 
  14   2   4      237.74      282.09     11.43 o 
  15   2   4      303.62      325.58     23.97 o 
  16   2   4       46.89       51.57     13.22 o 
  17   2   4       26.69       18.99     12.78 o 
  18   2   4       90.57      126.04     33.32 o 
  19   2   4       71.82       85.65     16.43 o 
  20   2   4       85.87      106.46     21.92 o 
 -20   3   4       16.16        2.76     14.39 o 
 -19   3   4       78.05      118.94     15.74 o 
 -18   3   4        2.19        1.07     10.43 o 
 -17   3   4        2.66       -2.26      7.91 o 
 -16   3   4       25.97       30.91      8.94 o 
 -15   3   4       45.77       29.46      7.08 o 
 -14   3   4        3.89       -8.90      7.16 o 
 -13   3   4       80.75       74.05      9.49 o 
 -12   3   4      812.18      746.39     22.30 o 
 -11   3   4     5494.95     5372.90    136.26 o 
 -10   3   4        5.96        5.61      5.68 o 
  -9   3   4        9.50        4.64      5.23 o 
  -8   3   4      400.53      288.54      8.74 o 
  -7   3   4     1253.21     1125.73     22.99 o 
  -6   3   4      186.23      157.00      5.10 o 
  -5   3   4     1264.71     1244.02     27.70 o 
  -4   3   4       16.24       30.26      4.16 o 
  -3   3   4      112.02      129.37      9.31 o 
  -2   3   4       42.58       72.24      3.80 o 
  -1   3   4       14.62       31.59      6.96 o 
   0   3   4     2486.14     2471.99     60.41 o 
   1   3   4      365.25      486.19     23.88 o 
   2   3   4      406.99      388.98      9.45 o 
   3   3   4      227.37      266.68      7.79 o 
   4   3   4     1974.83     2127.91     46.08 o 
   5   3   4      935.20      929.11     21.23 o 
   6   3   4     5138.92     4879.03    112.14 o 
   7   3   4      341.28      335.44     10.83 o 
   8   3   4     1951.50     1960.67     46.24 o 
   9   3   4        8.64        9.26      4.56 o 
  10   3   4      613.52      601.80     16.98 o 
  11   3   4      534.64      491.32     15.34 o 
  12   3   4        9.36       11.16      6.73 o 
  13   3   4       77.27       67.92      7.61 o 
  14   3   4      434.01      432.67     14.97 o 
  15   3   4      139.54      113.74      9.12 o 
  16   3   4        9.71       15.99      8.75 o 
  17   3   4       23.26        4.19     13.52 o 
  18   3   4      105.22      115.27     25.94 o 
  19   3   4        2.12        3.56     16.11 o 
 -19   4   4      110.93      135.30     20.95 o 
 -18   4   4       39.00       52.96     11.72 o 
 -17   4   4      651.19      755.86     25.66 o 
 -16   4   4      183.57      223.14     12.63 o 
 -15   4   4      866.60      938.71     28.82 o 
 -14   4   4       61.88       76.48     16.24 o 
 -13   4   4     1789.97     1787.53     49.16 o 
 -12   4   4       51.19       72.79      7.63 o 
 -11   4   4     4243.07     4042.31    103.22 o 
 -10   4   4      284.78      275.74     11.27 o 
  -9   4   4      967.25      860.31     22.59 o 
  -8   4   4       13.80        9.55      3.77 o 
  -7   4   4     3713.07     3286.69     71.01 o 
  -6   4   4        3.46        7.05      4.40 o 
  -5   4   4     3435.17     3165.63     68.57 o 
  -4   4   4      232.98      301.68     22.42 o 
  -3   4   4     8323.08     8326.38    195.50 o 
  -2   4   4      901.64     1372.06     66.33 o 
  -1   4   4     3014.53     3001.35     72.82 o 
   1   4   4     5873.58     5765.09    115.87 o 
   2   4   4      508.91      633.29     28.30 o 
   3   4   4     7322.14     6759.21    128.22 o 
   4   4   4      538.05      550.55     22.46 o 
   5   4   4     3177.11     3049.22     65.98 o 
   6   4   4     3285.40     3203.82     74.67 o 
   7   4   4     6980.09     6764.16    155.71 o 
   8   4   4      367.65      320.17     13.06 o 
   9   4   4      823.88      765.08     22.57 o 
  10   4   4     2027.89     1904.61     49.85 o 
  11   4   4      501.45      492.32     17.54 o 
  12   4   4     1022.96      993.23     28.74 o 
  13   4   4      192.45      197.82      9.84 o 
  14   4   4      337.89      395.34     14.28 o 
  15   4   4        1.29       -3.91     11.06 o 
  16   4   4      211.92      269.89     12.61 o 
  17   4   4       16.36       -2.01     10.22 o 
  18   4   4      242.83      302.11     18.92 o 
 -18   5   4       70.24      111.41     14.96 o 
 -17   5   4       81.86       83.05     12.58 o 
 -16   5   4       15.86        6.63     11.18 o 
 -15   5   4        0.43       -7.08     10.53 o 
 -14   5   4       50.91       65.18     10.81 o 
 -13   5   4      453.36      445.26     21.48 o 
 -12   5   4      266.70      257.97     15.10 o 
 -11   5   4      500.60      461.77     21.18 o 
 -10   5   4     1042.08      961.52     30.29 o 
  -9   5   4     1236.54     1107.89     33.41 o 
  -8   5   4     1649.11     1576.59     45.00 o 
  -7   5   4        3.01       -0.25      7.95 o 
  -6   5   4      678.58      575.34     15.79 o 
  -5   5   4      490.87      439.35     14.75 o 
  -4   5   4     1068.87      942.13     22.72 o 
  -3   5   4      536.95      546.77     16.63 o 
  -2   5   4      820.77      685.87     20.08 o 
  -1   5   4      421.71      508.99     28.26 o 
   0   5   4     1204.32     1142.81     27.43 o 
   1   5   4       15.22       85.46     16.22 o 
   2   5   4     2564.79     2362.05     53.82 o 
   3   5   4      724.94      756.37     33.52 o 
   4   5   4      597.87      531.49     16.81 o 
   5   5   4      378.38      351.76     12.50 o 
   6   5   4      345.41      326.85     13.18 o 
   7   5   4      182.10      147.28      8.72 o 
   8   5   4     1274.28     1173.10     32.40 o 
   9   5   4      280.03      263.57     11.50 o 
  10   5   4      218.60      213.94     11.65 o 
  11   5   4      671.92      646.32     21.24 o 
  12   5   4      107.38      124.67     10.48 o 
  13   5   4      225.99      222.67     12.48 o 
  14   5   4      242.22      242.72     11.79 o 
  15   5   4        6.40       15.03      9.72 o 
  16   5   4       10.71       10.50     10.49 o 
  17   5   4       19.93       15.99     11.14 o 
 -16   6   4       15.84       13.41     13.58 o 
 -15   6   4        7.74       10.82     13.45 o 
 -14   6   4       67.14       83.51     12.31 o 
 -13   6   4       99.59      124.31     12.41 o 
 -12   6   4       17.26       17.48     13.01 o 
 -11   6   4       36.98       26.20     12.55 o 
 -10   6   4      372.49      364.36     16.03 o 
  -9   6   4     1580.62     1498.97     43.68 o 
  -8   6   4      310.17      258.59     13.61 o 
  -7   6   4      436.34      363.26     22.31 o 
  -6   6   4      141.25      124.28      9.71 o 
  -5   6   4      886.32      861.11     21.85 o 
  -4   6   4      147.88      173.52     13.27 o 
  -3   6   4      889.22      877.07     24.98 o 
  -2   6   4      165.16      386.20     41.64 o 
  -1   6   4     3812.74     3656.97     82.51 o 
   0   6   4      311.57      453.91     19.97 o 
   1   6   4      482.16      564.67     34.72 o 
   2   6   4      219.84      236.28     11.74 o 
   3   6   4     1683.34     1611.49     36.73 o 
   4   6   4     1327.25     1323.24     49.36 o 
   5   6   4     2278.69     2084.41     49.91 o 
   6   6   4       32.46       28.13      9.94 o 
   7   6   4      118.02      117.23      9.58 o 
   8   6   4     1412.69     1312.66     37.25 o 
   9   6   4      247.04      269.31     12.69 o 
  10   6   4      408.75      365.40     15.09 o 
  11   6   4      177.12      187.85     12.00 o 
  12   6   4     1120.29     1095.49     33.65 o 
  13   6   4      169.27      183.53     12.92 o 
  14   6   4      152.37      174.68     13.41 o 
  15   6   4        7.51       -4.36     10.85 o 
 -14   7   4      373.70      400.76     21.15 o 
 -13   7   4       83.29       69.50     14.75 o 
 -12   7   4      588.90      591.90     26.47 o 
 -11   7   4      235.39      241.06     16.09 o 
 -10   7   4     1347.26     1315.31     35.30 o 
  -9   7   4       59.26       65.96     11.90 o 
  -8   7   4     1354.15     1321.55     40.19 o 
  -7   7   4       37.24       52.87     11.90 o 
  -6   7   4     1789.58     1768.02     51.03 o 
  -5   7   4       67.23      105.65     11.27 o 
  -4   7   4     1004.78      964.46     27.88 o 
  -3   7   4      421.16      591.74     25.49 o 
  -2   7   4     1636.87     1631.65     42.72 o 
  -1   7   4       80.41      238.93     42.94 o 
   0   7   4     1074.00     1025.04     34.28 o 
   1   7   4       33.49      100.82     22.54 o 
   2   7   4      275.46      301.28     16.62 o 
   3   7   4     1544.07     1447.33     43.50 o 
   4   7   4      798.25      828.47     53.66 o 
   5   7   4      494.43      472.37     20.74 o 
   6   7   4      828.66      740.95     27.81 o 
   7   7   4        4.34       -2.33      9.02 o 
   8   7   4       41.62       23.31      9.48 o 
   9   7   4      483.59      404.52     16.25 o 
  10   7   4      119.46      112.38     11.98 o 
  11   7   4       46.05       23.16     11.29 o 
  12   7   4       10.41      -10.98     11.45 o 
  13   7   4       14.62       13.00     12.28 o 
 -11   8   4       61.20       67.32     15.70 o 
 -10   8   4       96.88      107.64     15.83 o 
  -9   8   4       40.49       65.58     24.13 o 
  -8   8   4        8.24       -0.42     13.77 o 
  -7   8   4      350.44      350.07     17.26 o 
  -6   8   4       80.26       65.46     16.63 o 
  -5   8   4       60.76       63.22     16.54 o 
  -4   8   4       21.07       22.26     16.07 o 
  -3   8   4      487.53      485.11     18.81 o 
  -2   8   4      237.15      253.52     18.37 o 
  -1   8   4       79.89       71.78     11.27 o 
   0   8   4       73.97       68.53     12.63 o 
   1   8   4      135.23      117.32     13.48 o 
   2   8   4      153.35      137.87     13.90 o 
   3   8   4       17.48      -13.40     14.10 o 
   4   8   4      143.01      136.52     15.57 o 
   5   8   4        6.89      -11.43     14.03 o 
   6   8   4      109.40       90.75     18.38 o 
   7   8   4       57.08       40.86     22.64 o 
   8   8   4       20.01       16.70     16.89 o 
   9   8   4       30.49       16.81     15.42 o 
  10   8   4       31.85       37.18     16.11 o 
  -6   9   4      287.37      273.89     24.60 o 
  -5   9   4      193.40      199.77     23.45 o 
  -4   9   4      529.77      537.40     32.30 o 
  -3   9   4       68.83      114.22     21.37 o 
  -2   9   4      388.80      396.00     17.98 o 
  -1   9   4        6.96       36.37     13.34 o 
   0   9   4       65.12      104.87     12.04 o 
   1   9   4      434.01      490.59     22.07 o 
   2   9   4      404.69      457.96     24.13 o 
   3   9   4      211.90      205.24     19.03 o 
   4   9   4      136.94      148.69     18.22 o 
   5   9   4      487.18      466.10     24.83 o 
 -21   1   5        1.96      -17.81     11.87 o 
 -20   1   5       24.05       51.59     11.56 o 
 -19   1   5       43.54       60.65     10.53 o 
 -18   1   5       15.44       50.26      9.94 o 
 -17   1   5      412.71      474.25     27.77 o 
 -16   1   5        1.87       -0.47      7.99 o 
 -15   1   5      580.74      570.93     19.15 o 
 -14   1   5       28.47       10.22      6.77 o 
 -13   1   5      253.31      227.31      8.80 o 
 -12   1   5      320.47      294.93     10.14 o 
 -11   1   5     1806.59     1641.44     38.58 o 
 -10   1   5      380.05      410.47     12.03 o 
  -9   1   5     3218.43     2918.37     66.66 o 
  -8   1   5       60.65       68.08      4.00 o 
  -7   1   5     6821.29     6434.74    144.69 o 
  -6   1   5        3.61        8.72      2.43 o 
  -5   1   5     1879.02     1706.91     40.57 o 
  -4   1   5      941.87      993.18     29.56 o 
  -3   1   5    14988.19    15932.80    376.97 o 
  -2   1   5       90.78      108.44      8.03 o 
  -1   1   5    13437.83    17207.21    782.25 o 
   0   1   5      623.60     1022.63     31.92 o 
   1   1   5     8908.16    10948.74    236.61 o 
   2   1   5     1669.04     2186.90     65.51 o 
   3   1   5     4783.54     5106.31    154.00 o 
   4   1   5     1823.90     2039.11     47.43 o 
   5   1   5     6970.70     6997.46    185.76 o 
   6   1   5      852.30      888.20     23.84 o 
   7   1   5     7062.65     7208.32    180.67 o 
   8   1   5      465.79      388.13     12.66 o 
   9   1   5       29.46       33.76      4.66 o 
  10   1   5       10.15        9.87      7.36 o 
  11   1   5      768.90      793.29     19.98 o 
  12   1   5      737.96      730.89     21.14 o 
  13   1   5      105.02      139.81      8.34 o 
  14   1   5      409.07      449.89     25.08 o 
  15   1   5      142.94      145.31     12.64 o 
  16   1   5       21.68        5.05     18.05 o 
  17   1   5       38.51       43.66     12.88 o 
  18   1   5       37.28       40.41     13.71 o 
  19   1   5       75.74      100.06     29.71 o 
  20   1   5       62.89       42.01     15.62 o 
 -21   2   5        0.01       -3.21     15.18 o 
 -20   2   5       85.78      126.29     13.05 o 
 -19   2   5      264.96      313.83     17.48 o 
 -18   2   5       96.18       91.38     10.25 o 
 -17   2   5       52.70       58.74     11.27 o 
 -16   2   5       10.25       12.36     10.23 o 
 -15   2   5       32.63       21.87      8.53 o 
 -14   2   5       71.72       79.41      8.08 o 
 -13   2   5       57.83       37.19      6.83 o 
 -12   2   5        8.64       13.13      6.01 o 
 -11   2   5      705.99      676.38     20.13 o 
 -10   2   5      336.06      299.85     11.35 o 
  -9   2   5      505.90      503.82     13.54 o 
  -8   2   5       95.52       77.65      5.95 o 
  -7   2   5       52.30       52.38      5.24 o 
  -6   2   5     6579.49     6362.86    134.67 o 
  -5   2   5      517.85      499.67     15.73 o 
  -4   2   5     1305.25     1201.13     28.22 o 
  -3   2   5      609.76      563.13     23.82 o 
  -2   2   5     2989.27     3293.88     77.49 o 
  -1   2   5    14333.62    17224.19    696.10 o 
   0   2   5    14287.22    18292.53    593.65 o 
   1   2   5      104.02      116.25     13.17 o 
   2   2   5     1363.82     1518.59     32.99 o 
   3   2   5       38.84       18.40      4.24 o 
   4   2   5       25.64        9.92      3.61 o 
   5   2   5      295.53      306.89      9.73 o 
   6   2   5        4.57        0.44      5.71 o 
   7   2   5       23.72       21.99      4.48 o 
   8   2   5      132.91      126.12      6.12 o 
   9   2   5      331.69      366.20     12.71 o 
  10   2   5        2.55       -2.35      5.32 o 
  11   2   5       31.81       34.03      6.54 o 
  12   2   5      240.76      234.09     10.11 o 
  13   2   5      362.71      333.00     12.68 o 
  14   2   5      285.67      274.46     11.82 o 
  15   2   5        2.28       -7.54      8.47 o 
  16   2   5        2.49        7.15     12.97 o 
  17   2   5        0.06       12.29     13.30 o 
  18   2   5        0.31       -2.61     19.94 o 
  19   2   5       13.27        5.35     15.92 o 
  20   2   5        1.75        0.39     16.85 o 
 -20   3   5       94.48      156.73     17.38 o 
 -19   3   5       29.94       25.47     21.26 o 
 -18   3   5       55.94      115.65     14.12 o 
 -17   3   5      489.09      515.02     20.82 o 
 -16   3   5      559.20      662.55     27.95 o 
 -15   3   5      180.37      229.52     11.47 o 
 -14   3   5      454.49      498.03     17.63 o 
 -13   3   5       72.24       83.37      7.92 o 
 -12   3   5        6.12        2.43      6.20 o 
 -11   3   5      287.48      277.96     12.05 o 
 -10   3   5      623.16      551.37     17.10 o 
  -9   3   5     5303.24     4992.21    113.71 o 
  -8   3   5     1785.12     1667.41     36.47 o 
  -7   3   5     1036.41      950.91     19.83 o 
  -6   3   5       11.48        7.90      3.33 o 
  -5   3   5     2843.44     2433.48     47.94 o 
  -4   3   5      236.04      213.90      7.93 o 
  -3   3   5     6295.07     6017.27    141.19 o 
  -2   3   5     3935.07     4908.22    119.85 o 
  -1   3   5    13332.05    14491.85    397.17 o 
   0   3   5      716.81      943.31     36.03 o 
   1   3   5     5750.19     6240.38    124.99 o 
   2   3   5     2038.57     2405.46     52.20 o 
   3   3   5     5390.89     5506.76    132.50 o 
   4   3   5     1601.00     1543.36     36.68 o 
   5   3   5     4486.68     4216.00     97.41 o 
   6   3   5      163.72      125.47      6.62 o 
   7   3   5      301.98      261.17      9.15 o 
   8   3   5      948.81      985.51     25.65 o 
   9   3   5     1125.44     1105.57     25.27 o 
  10   3   5      518.70      468.48     16.26 o 
  11   3   5      257.24      235.61     10.57 o 
  12   3   5      270.28      276.58     11.81 o 
  13   3   5      870.40      889.52     23.52 o 
  14   3   5      368.97      407.83     14.81 o 
  15   3   5      185.22      206.79     11.42 o 
  16   3   5      592.75      627.16     21.90 o 
  17   3   5      490.60      535.20     28.46 o 
  18   3   5       22.14       14.01     16.37 o 
  19   3   5       32.61       32.82     17.40 o 
 -19   4   5       88.80      108.55     16.59 o 
 -18   4   5        3.08       -5.55     11.10 o 
 -17   4   5      143.27      118.61     11.96 o 
 -16   4   5      846.35      843.96     26.92 o 
 -15   4   5      124.54      135.03     14.03 o 
 -14   4   5     1397.44     1403.45     46.64 o 
 -13   4   5        2.27       -7.00     10.03 o 
 -12   4   5      108.63      105.80     11.44 o 
 -11   4   5      298.20      274.26     21.90 o 
 -10   4   5      726.72      643.85     19.92 o 
  -9   4   5      129.86      116.48      6.71 o 
  -8   4   5     4579.99     4205.92     82.22 o 
  -7   4   5      889.30      784.38     17.11 o 
  -6   4   5     2695.11     2458.77     53.83 o 
  -5   4   5       13.18        0.50      3.34 o 
  -4   4   5     3350.03     3189.91     75.92 o 
  -3   4   5      276.55      464.43     89.55 o 
  -2   4   5    12067.85    12515.58    299.28 o 
  -1   4   5      545.95      786.89     38.91 o 
   0   4   5      732.61      766.76     22.93 o 
   1   4   5     1249.58     1237.56     33.23 o 
   2   4   5     2944.06     2888.94     58.54 o 
   3   4   5       59.76       57.16      5.66 o 
   4   4   5      834.47      799.34     20.71 o 
   5   4   5      110.54       85.92      6.12 o 
   6   4   5      104.20       95.61      6.92 o 
   7   4   5      856.22      794.87     22.88 o 
   8   4   5     1316.62     1223.31     33.19 o 
   9   4   5        8.72        7.69      6.97 o 
  10   4   5     1232.38     1216.38     33.44 o 
  11   4   5      545.64      539.98     21.95 o 
  12   4   5       40.29       31.91      8.82 o 
  13   4   5        1.70        2.10      9.05 o 
  14   4   5      484.20      535.36     24.01 o 
  15   4   5       52.53       44.45      9.64 o 
  16   4   5       95.38      120.81     10.70 o 
  17   4   5       19.64       11.28     11.33 o 
  18   4   5        3.69       -6.37     16.18 o 
 -18   5   5       42.76       71.59     13.24 o 
 -17   5   5        8.36       -2.54     11.85 o 
 -16   5   5       16.32       22.77     11.17 o 
 -15   5   5      132.89      134.27     11.84 o 
 -14   5   5      207.63      226.74     22.39 o 
 -13   5   5      402.13      412.29     22.51 o 
 -12   5   5      705.91      675.83     26.99 o 
 -11   5   5      185.12      185.79     13.33 o 
 -10   5   5      518.93      458.88     18.97 o 
  -9   5   5     1406.17     1356.89     39.61 o 
  -8   5   5      725.98      638.29     22.20 o 
  -7   5   5     2886.24     2773.52     60.51 o 
  -6   5   5     1609.15     1547.67     35.21 o 
  -5   5   5     2180.30     1968.01     43.74 o 
  -4   5   5      213.89      233.32     16.39 o 
  -3   5   5     3667.01     3470.11     75.14 o 
  -2   5   5      149.00      566.77     34.28 o 
  -1   5   5     3780.78     3601.40     87.39 o 
   0   5   5       15.06      387.23     23.87 o 
   1   5   5     3357.08     3133.83     63.79 o 
   2   5   5       37.06       60.41     16.78 o 
   3   5   5     1267.32     1079.61     28.75 o 
   4   5   5        2.00        0.30      5.62 o 
   5   5   5      513.77      398.85     12.93 o 
   6   5   5      270.21      236.15     10.09 o 
   7   5   5      816.85      699.87     21.50 o 
   8   5   5       36.87       29.37      8.52 o 
   9   5   5      639.41      584.88     19.52 o 
  10   5   5        5.81       16.68      8.63 o 
  11   5   5      126.20      109.31     10.18 o 
  12   5   5       13.40        5.32      9.46 o 
  13   5   5      219.76      235.98     13.02 o 
  14   5   5       41.16       33.73     10.82 o 
  15   5   5      391.96      418.67     15.39 o 
  16   5   5       14.57        1.57     10.77 o 
  17   5   5       38.46       44.76     11.68 o 
 -16   6   5      316.02      395.78     23.20 o 
 -15   6   5       32.22       39.75     12.31 o 
 -14   6   5       14.68       -1.18     11.63 o 
 -13   6   5      145.13      142.10     14.60 o 
 -12   6   5      117.97      119.22     14.57 o 
 -11   6   5       84.41       70.90     11.98 o 
 -10   6   5       44.93       54.24     11.50 o 
  -9   6   5      256.42      224.89     13.66 o 
  -8   6   5       59.39       47.08     10.49 o 
  -7   6   5        0.73       -3.69      9.66 o 
  -6   6   5     1283.43     1192.76     31.43 o 
  -5   6   5      615.83      573.74     17.02 o 
  -4   6   5      729.94      746.74     19.89 o 
  -3   6   5      665.00      672.23     23.47 o 
  -2   6   5      129.48      180.53     10.91 o 
   0   6   5     3429.82     3352.91     92.96 o 
   2   6   5      244.03      304.88     27.37 o 
   3   6   5      290.79      296.56     10.80 o 
   4   6   5      188.30      185.96      8.83 o 
   5   6   5      583.97      540.66     16.30 o 
   6   6   5     1978.40     1828.94     44.50 o 
   7   6   5      282.61      235.92     11.36 o 
   8   6   5      912.45      865.68     25.90 o 
   9   6   5        7.36        4.65      9.15 o 
  10   6   5      636.98      620.50     22.26 o 
  11   6   5        8.50       12.25     10.05 o 
  12   6   5      629.97      617.54     22.47 o 
  13   6   5       33.29       36.82     11.43 o 
  14   6   5      168.18      196.42     14.13 o 
  15   6   5       45.43       61.43     11.64 o 
 -14   7   5      124.12      136.49     15.15 o 
 -13   7   5      136.48      153.37     16.93 o 
 -12   7   5       38.23       25.23     12.26 o 
 -11   7   5      464.48      505.51     21.66 o 
 -10   7   5      188.27      164.85     14.52 o 
  -9   7   5      157.94      161.60     14.08 o 
  -8   7   5       27.23       21.74     11.14 o 
  -7   7   5      788.53      797.21     27.88 o 
  -6   7   5       98.43      108.51     14.12 o 
  -5   7   5     1313.43     1214.05     38.71 o 
  -4   7   5      117.55      150.21     12.43 o 
  -3   7   5      516.52      540.27     19.54 o 
  -2   7   5       87.51      115.97     12.50 o 
  -1   7   5      332.19      334.42     15.53 o 
   0   7   5       21.04       60.90     10.74 o 
   1   7   5      576.73      548.41     22.47 o 
   2   7   5       72.44       98.25     14.87 o 
   3   7   5       88.34       98.90     11.94 o 
   4   7   5      140.09      123.46     12.57 o 
   5   7   5       79.51       59.20     12.75 o 
   6   7   5      663.72      584.19     26.13 o 
   7   7   5      485.00      483.30     26.42 o 
   8   7   5       20.68       16.57      9.57 o 
   9   7   5      430.65      380.02     14.89 o 
  10   7   5      130.76      126.11     12.32 o 
  11   7   5        1.25      -13.51     11.51 o 
  12   7   5       56.26       40.37     12.24 o 
  13   7   5        1.29        6.36     12.72 o 
 -11   8   5       97.14       61.06     16.07 o 
 -10   8   5      136.77      116.48     16.40 o 
  -9   8   5        3.23      -18.76     23.57 o 
  -8   8   5      675.48      648.14     26.85 o 
  -7   8   5       80.95       71.81     18.98 o 
  -6   8   5      396.92      363.33     22.59 o 
  -5   8   5      126.39      102.53     17.93 o 
  -4   8   5      400.38      388.46     23.25 o 
  -3   8   5       35.46      137.35     14.05 o 
  -2   8   5     1468.68     1544.99     41.80 o 
  -1   8   5       75.37      280.27     26.65 o 
   0   8   5     2211.58     2144.87     62.58 o 
   1   8   5        8.16      551.35     53.36 o 
   2   8   5     1411.91     1334.93     42.05 o 
   3   8   5       26.43      143.37     63.26 o 
   4   8   5     1511.79     1367.38     48.26 o 
   5   8   5        0.84       37.54     14.63 o 
   6   8   5      543.07      531.42     26.49 o 
   7   8   5      250.71      263.92     18.85 o 
   8   8   5      979.08      940.06     37.46 o 
   9   8   5       43.75       64.52     16.03 o 
  -5   9   5        1.60      -19.52     20.11 o 
  -4   9   5       23.77       17.28     15.81 o 
  -3   9   5      112.00      126.62     17.64 o 
  -2   9   5        0.87      -23.38     19.65 o 
  -1   9   5       22.72       10.47     12.77 o 
   0   9   5       62.32       40.09     15.69 o 
   1   9   5        3.32        1.21     14.63 o 
   2   9   5        7.75       -9.75     14.65 o 
   3   9   5       11.91      -10.61     16.20 o 
   4   9   5        5.35      -20.02     16.37 o 
 -21   0   6        2.41       -5.59     17.14 o 
 -20   0   6        1.11       -1.36     15.31 o 
 -19   0   6        0.85      -12.69     12.09 o 
 -18   0   6       14.93       14.25     11.36 o 
 -17   0   6       27.21       11.60     10.59 o 
 -16   0   6       46.10       76.43     10.47 o 
 -15   0   6       22.56        5.06      9.85 o 
 -14   0   6     1861.76     1947.59     70.64 o 
 -13   0   6     1174.30     1109.15     41.80 o 
 -12   0   6     1661.21     1764.26     63.41 o 
 -11   0   6      107.92      123.10      9.13 o 
 -10   0   6     1735.19     1722.16     52.72 o 
  -9   0   6     9281.21     8761.07    260.51 o 
  -8   0   6     5110.73     4963.29    147.37 o 
  -7   0   6     4334.71     4159.73    123.83 o 
  -6   0   6     2671.79     2614.19     94.39 o 
  -5   0   6    11336.23    11779.21    414.47 o 
  -4   0   6     3243.99     3309.74    171.62 o 
  -3   0   6     8681.23     9389.42    285.85 o 
  -2   0   6     2208.76     2261.01     93.77 o 
  -1   0   6    12368.33    15703.82    641.61 o 
   0   0   6       19.56       25.63      8.70 o 
   1   0   6      375.46      411.98     15.78 o 
   2   0   6     5853.59     7359.67    311.81 o 
   3   0   6    18580.92    21550.39   1010.29 o 
   4   0   6     2201.01     2463.97     76.39 o 
   5   0   6       65.80       86.48     15.97 o 
   6   0   6      347.48      339.65     20.76 o 
   7   0   6      465.76      389.52     14.47 o 
   8   0   6       35.54       36.51      6.08 o 
   9   0   6    12301.71    12136.12    345.43 o 
  10   0   6       84.71       96.20      7.81 o 
  11   0   6       70.56       84.19      8.05 o 
  12   0   6      388.84      377.97     15.96 o 
  13   0   6     2551.69     2540.03    111.06 o 
  14   0   6       37.77       24.21     16.19 o 
  15   0   6      163.94      117.88     19.20 o 
  16   0   6        4.44       -3.83     15.81 o 
  17   0   6        9.60        3.70     16.92 o 
  18   0   6      587.97      709.05     45.98 o 
  19   0   6        2.99        0.24     21.73 o 
  20   0   6       52.92      103.61     25.45 o 
 -21   1   6       71.94       90.67     12.87 o 
 -20   1   6        0.08        6.52     11.13 o 
 -19   1   6        9.07       -1.03     10.01 o 
 -18   1   6       79.29       95.30     10.34 o 
 -17   1   6       16.59       -2.89      8.43 o 
 -16   1   6      240.84      244.64     11.53 o 
 -15   1   6      197.30      184.27      8.84 o 
 -14   1   6      101.82       96.07      7.10 o 
 -13   1   6      364.57      338.63     12.70 o 
 -12   1   6      882.96      809.36     20.80 o 
 -11   1   6       81.57       70.59      5.38 o 
 -10   1   6      408.72      400.64     11.76 o 
  -9   1   6      536.47      534.38     14.16 o 
  -8   1   6      770.25      693.49     17.16 o 
  -7   1   6      224.59      257.64      7.61 o 
  -6   1   6      495.12      541.97     28.03 o 
  -5   1   6      489.51      506.32     23.28 o 
  -4   1   6     3022.03     3323.12     81.55 o 
  -3   1   6      263.13      264.42      8.59 o 
  -2   1   6      733.56      837.28     49.99 o 
  -1   1   6      699.80      879.96     49.08 o 
   0   1   6      180.03      254.80     15.36 o 
   1   1   6      430.50      524.01     17.61 o 
   2   1   6      695.95      863.98     26.68 o 
   3   1   6       33.20       60.81      7.56 o 
   4   1   6     1541.23     1674.22     41.11 o 
   5   1   6      627.15      646.22     16.64 o 
   6   1   6      448.45      453.44     14.06 o 
   7   1   6       83.14      113.20      8.11 o 
   8   1   6       11.85        9.05      5.26 o 
   9   1   6      509.30      528.99     14.59 o 
  10   1   6     1655.29     1553.71     36.26 o 
  11   1   6      137.58      118.45      8.81 o 
  12   1   6      449.50      366.68     14.07 o 
  13   1   6      479.51      463.63     16.30 o 
  14   1   6        0.54      -10.43      9.44 o 
  15   1   6      100.49       95.43     13.48 o 
  16   1   6       35.29       54.07     13.57 o 
  17   1   6       16.17       31.36     14.26 o 
  18   1   6        0.07       -1.02     14.84 o 
  19   1   6       13.87       16.21     16.11 o 
  20   1   6        6.45       15.15     16.79 o 
 -21   2   6        4.55      -13.94     15.04 o 
 -20   2   6       79.40      141.08     16.00 o 
 -19   2   6       13.96        0.75     13.56 o 
 -18   2   6      134.32      194.33     12.06 o 
 -17   2   6        9.29       12.37      9.17 o 
 -16   2   6        6.52        7.79      8.18 o 
 -15   2   6      217.46      195.55     10.38 o 
 -14   2   6      840.23      883.03     25.82 o 
 -13   2   6       95.62       94.67      7.50 o 
 -12   2   6     2688.58     2731.46     70.43 o 
 -11   2   6     2195.32     2038.83     52.95 o 
 -10   2   6      311.81      294.05     11.27 o 
  -9   2   6      796.57      776.07     19.45 o 
  -8   2   6      307.31      277.15      9.10 o 
  -7   2   6    13179.38    12774.33    269.96 o 
  -6   2   6     3832.94     3676.38     78.30 o 
  -5   2   6    13313.42    13686.91    315.60 o 
  -4   2   6     3414.35     3369.33     82.45 o 
  -3   2   6     9023.34     9603.19    308.57 o 
  -2   2   6     2006.77     2437.68     79.70 o 
  -1   2   6    11213.49    14514.28    944.11 o 
   0   2   6     6248.60     8331.36    227.45 o 
   1   2   6    10568.06    12204.56    393.75 o 
   2   2   6     7050.96     8779.56    204.26 o 
   3   2   6     2546.10     2532.29     69.64 o 
   4   2   6      110.02      132.16      6.30 o 
   5   2   6     6706.81     6614.17    169.14 o 
   6   2   6      388.69      435.83     13.98 o 
   7   2   6     6826.01     6604.20    166.54 o 
   8   2   6      271.29      274.66     11.40 o 
   9   2   6     2408.85     2435.08     62.78 o 
  10   2   6      292.96      275.66     10.84 o 
  11   2   6     5554.65     5538.29    136.15 o 
  12   2   6       92.53       92.86      8.33 o 
  13   2   6      721.73      747.20     22.68 o 
  14   2   6       78.92       87.62      9.23 o 
  15   2   6      359.16      433.98     17.34 o 
  16   2   6       12.18       12.12     12.88 o 
  17   2   6      339.18      362.98     21.69 o 
  18   2   6        4.64      -12.62     14.82 o 
  19   2   6       15.00        2.61     16.77 o 
 -20   3   6        1.59       17.99     15.40 o 
 -19   3   6      602.21      791.37     32.54 o 
 -18   3   6       96.67      103.12     14.05 o 
 -17   3   6       59.97       86.48     13.97 o 
 -16   3   6      113.05      128.22     13.46 o 
 -15   3   6      280.09      298.64     16.15 o 
 -14   3   6      263.53      253.97     14.20 o 
 -13   3   6      310.64      319.15     13.92 o 
 -12   3   6     1004.51      932.51     36.36 o 
 -11   3   6      641.78      561.08     17.93 o 
 -10   3   6     2130.65     1935.14     50.38 o 
  -9   3   6      162.47      154.91      6.49 o 
  -8   3   6       24.10       21.56      3.96 o 
  -7   3   6        5.11        1.96      3.43 o 
  -6   3   6      311.93      230.87      6.78 o 
  -5   3   6      538.95      488.07     14.47 o 
  -4   3   6     4334.68     4022.00     95.20 o 
  -3   3   6      453.61      522.17     20.08 o 
  -2   3   6      872.13      977.70     31.14 o 
  -1   3   6     1753.70     1818.91     50.74 o 
   0   3   6      847.04      941.83     21.34 o 
   1   3   6      554.58      665.58     19.46 o 
   2   3   6     4367.05     4591.82     98.34 o 
   3   3   6      666.48      735.95     17.55 o 
   4   3   6     2847.96     2901.60     67.49 o 
   5   3   6      244.33      260.23      9.21 o 
   6   3   6     2780.69     2718.84     63.59 o 
   7   3   6      144.65      161.88      7.81 o 
   8   3   6     1758.61     1600.59     38.07 o 
   9   3   6       71.87       66.03      6.43 o 
  10   3   6      379.89      362.65     14.66 o 
  11   3   6      162.36      141.36      9.17 o 
  12   3   6     1305.23     1239.03     34.49 o 
  13   3   6      410.90      399.66     16.08 o 
  14   3   6       81.58       87.97     10.01 o 
  15   3   6      141.78      144.42     11.01 o 
  16   3   6      204.11      204.05     12.70 o 
  17   3   6      143.94      122.68     17.43 o 
  18   3   6      180.95      211.62     19.88 o 
  19   3   6       11.34       37.81     16.77 o 
 -19   4   6        9.29       17.09     14.97 o 
 -18   4   6       33.01       54.57     11.89 o 
 -17   4   6       55.23       76.20     10.90 o 
 -16   4   6      237.80      306.68     18.01 o 
 -15   4   6       33.88       31.69     12.83 o 
 -14   4   6       69.96       83.29     14.13 o 
 -13   4   6      385.37      362.40     23.75 o 
 -12   4   6      378.82      387.81     18.23 o 
 -11   4   6      248.16      245.04     14.00 o 
 -10   4   6      117.70      101.53      9.89 o 
  -9   4   6      408.67      344.29     18.16 o 
  -8   4   6      209.62      215.33     10.55 o 
  -7   4   6     2149.40     2035.33     45.08 o 
  -6   4   6      104.34      107.41     11.71 o 
  -5   4   6     2852.03     2645.50     57.70 o 
  -4   4   6      437.11      468.17     14.52 o 
  -3   4   6     3416.80     3255.42     75.28 o 
  -2   4   6      589.82      779.53     21.20 o 
  -1   4   6     1264.87     1247.07     31.61 o 
   0   4   6      381.71      524.21     13.51 o 
   1   4   6     4024.67     4009.46     80.84 o 
   2   4   6      353.09      575.45     45.53 o 
   3   4   6     2909.38     2729.43     59.38 o 
   4   4   6       11.39        3.63      4.29 o 
   5   4   6     4179.30     3887.58     90.32 o 
   6   4   6       39.85       45.96      6.09 o 
   7   4   6     3235.48     3015.54     76.91 o 
   8   4   6      263.47      217.79     10.09 o 
   9   4   6     2642.64     2550.02     65.66 o 
  10   4   6      189.72      192.32     10.17 o 
  11   4   6     1139.32     1056.16     30.13 o 
  12   4   6      426.56      403.33     16.94 o 
  13   4   6      498.34      609.77     21.28 o 
  14   4   6      148.27      161.12     10.37 o 
  15   4   6      130.16      155.61     11.06 o 
  16   4   6       53.39       76.62     11.84 o 
  17   4   6       37.86       44.17     12.23 o 
  18   4   6      121.99      124.06     19.76 o 
 -18   5   6       91.23      115.75     13.33 o 
 -17   5   6      147.52      168.79     13.51 o 
 -16   5   6      224.03      218.90     16.80 o 
 -15   5   6        0.78      -20.05     13.37 o 
 -14   5   6      473.77      516.80     30.47 o 
 -13   5   6      149.79      141.77     21.74 o 
 -12   5   6      472.74      443.09     21.69 o 
 -11   5   6      479.11      421.62     20.71 o 
 -10   5   6      554.59      552.56     20.83 o 
  -9   5   6      343.97      319.77     14.52 o 
  -8   5   6      361.61      319.34     14.61 o 
  -7   5   6       75.43       74.87     10.42 o 
  -6   5   6      253.35      216.69     13.88 o 
  -5   5   6       10.30       11.20      7.87 o 
  -4   5   6      182.59      179.27      8.70 o 
  -3   5   6      366.44      388.54     15.80 o 
  -2   5   6      454.51      600.35     36.02 o 
  -1   5   6     1894.04     1949.97     55.29 o 
   0   5   6      481.35      583.82     18.20 o 
   1   5   6      154.10      208.59     12.78 o 
   2   5   6     2014.26     1981.89     44.01 o 
   3   5   6      494.31      561.77     31.38 o 
   4   5   6     3998.97     3700.02     90.38 o 
   5   5   6      541.24      576.17     28.37 o 
   6   5   6      223.01      183.13      8.59 o 
   7   5   6        7.55       -4.50      7.37 o 
   8   5   6      352.37      326.69     13.06 o 
   9   5   6       14.78       12.11      8.60 o 
  10   5   6     1119.61      995.75     29.09 o 
  11   5   6      190.58      158.39     10.97 o 
  12   5   6      104.14      128.18     15.04 o 
  13   5   6       12.61       12.64     10.33 o 
  14   5   6       36.31       40.35     11.52 o 
  15   5   6        0.74        1.63     10.56 o 
  16   5   6        1.83       -2.42     11.18 o 
 -16   6   6       70.09       99.11     13.30 o 
 -15   6   6      117.91      160.83     17.14 o 
 -14   6   6      159.52      168.55     16.15 o 
 -13   6   6        3.16       -9.94     15.88 o 
 -12   6   6      295.37      323.28     18.16 o 
 -11   6   6      118.75      126.74     18.18 o 
 -10   6   6      201.21      185.36     13.37 o 
  -9   6   6       76.72       74.24     10.96 o 
  -8   6   6     1096.74      985.70     31.72 o 
  -7   6   6       87.56       86.43     11.43 o 
  -6   6   6       81.14       64.21      8.61 o 
  -5   6   6       88.36       73.84      8.60 o 
  -4   6   6      177.00      159.54      9.94 o 
  -3   6   6      142.52      146.90     10.83 o 
  -2   6   6       51.96       50.47      9.47 o 
  -1   6   6       75.81       91.90     10.15 o 
   0   6   6        2.83       36.06      9.56 o 
   1   6   6     1053.02     1010.64     32.21 o 
   2   6   6      843.63      923.64     30.19 o 
   3   6   6     2447.26     2275.90     64.65 o 
   4   6   6      350.49      354.71     18.16 o 
   5   6   6      456.04      423.69     13.93 o 
   6   6   6       57.64       36.46      8.14 o 
   7   6   6      601.31      540.85     17.88 o 
   8   6   6      752.25      681.02     22.05 o 
   9   6   6      331.06      292.65     13.28 o 
  10   6   6       46.59       42.42      9.96 o 
  11   6   6      492.33      490.68     19.56 o 
  12   6   6      127.05      135.62     13.38 o 
  13   6   6       35.75       43.02     11.64 o 
  14   6   6       71.81       85.08     12.71 o 
  15   6   6       13.60       17.06     13.18 o 
 -14   7   6        6.00       -8.02     14.88 o 
 -13   7   6        2.70      -21.85     14.57 o 
 -12   7   6      688.98      747.44     32.35 o 
 -11   7   6       24.64       15.79     12.92 o 
 -10   7   6      638.00      659.91     28.97 o 
  -9   7   6      136.13      129.83     18.45 o 
  -8   7   6      453.03      465.20     20.56 o 
  -7   7   6       18.72       14.74     14.44 o 
  -6   7   6     1249.70     1267.78     39.11 o 
  -5   7   6       33.65       70.93     13.43 o 
  -4   7   6     1975.91     1942.85     50.13 o 
  -3   7   6        1.76      113.51     49.55 o 
  -2   7   6      772.40      829.78     29.00 o 
  -1   7   6       99.81      174.33     26.21 o 
   0   7   6      453.87      529.14     26.41 o 
   1   7   6      257.02      386.71     18.96 o 
   2   7   6     1731.99     1623.14     48.59 o 
   3   7   6       44.15      128.53     35.01 o 
   4   7   6      719.78      650.16     25.24 o 
   5   7   6       22.98       22.45     12.70 o 
   6   7   6      297.29      261.53     22.56 o 
   7   7   6      169.44      164.32     15.44 o 
   8   7   6       47.79       34.54     13.83 o 
   9   7   6        3.97       -6.27     13.70 o 
  10   7   6      387.59      384.00     24.60 o 
  11   7   6       33.47       32.44     15.64 o 
  12   7   6       20.88       16.00     13.59 o 
 -10   8   6      856.30      911.21     43.74 o 
  -9   8   6        3.63        9.55     14.40 o 
  -8   8   6      297.21      275.73     17.20 o 
  -7   8   6       32.85       30.09     18.10 o 
  -6   8   6      394.72      364.15     23.34 o 
  -5   8   6       21.43       29.93     17.80 o 
  -4   8   6      503.15      529.30     27.26 o 
  -3   8   6       28.30       62.19     11.77 o 
  -2   8   6       60.60       90.13     12.10 o 
  -1   8   6      379.84      392.25     20.02 o 
   0   8   6       19.54       44.12     17.51 o 
   1   8   6      449.70      422.81     19.55 o 
   2   8   6       10.92       33.61     22.39 o 
   3   8   6      286.13      264.28     16.65 o 
   4   8   6        2.65       -1.91     14.36 o 
   5   8   6      403.29      377.84     21.31 o 
   6   8   6       77.65       94.52     16.06 o 
   7   8   6        6.17      -10.90     15.12 o 
   8   8   6        1.61       13.73     15.55 o 
   9   8   6        3.57      -18.89     19.38 o 
  -4   9   6      902.99      958.71     66.08 o 
  -3   9   6      171.07      285.02     32.38 o 
  -2   9   6      691.15      755.93     32.10 o 
  -1   9   6       51.01      121.80     20.43 o 
   0   9   6      360.06      431.63     21.21 o 
   1   9   6       37.02       99.90     15.80 o 
   2   9   6      562.74      611.30     26.22 o 
 -21   1   7       32.65       41.96     13.25 o 
 -20   1   7      139.80      218.73     13.38 o 
 -19   1   7       43.60       22.66     10.51 o 
 -18   1   7      441.72      596.98     21.38 o 
 -17   1   7        4.53        8.12      8.96 o 
 -16   1   7      885.40     1015.54     29.70 o 
 -15   1   7      917.18      853.08     22.88 o 
 -14   1   7      107.50      143.80      7.90 o 
 -13   1   7     1547.59     1443.94     34.76 o 
 -12   1   7     1391.05     1309.44     31.50 o 
 -11   1   7      564.37      491.50     14.07 o 
 -10   1   7     1541.92     1501.28     35.38 o 
  -9   1   7      430.46      335.02     10.77 o 
  -8   1   7     1021.10      934.11     20.71 o 
  -7   1   7      740.26      576.07     18.35 o 
  -6   1   7     3859.01     3530.93     69.61 o 
  -5   1   7      112.36       69.49      3.18 o 
  -4   1   7     2311.34     2273.58     50.38 o 
  -3   1   7     1714.87     1768.26     62.45 o 
  -2   1   7     7587.30     9539.59    530.94 o 
  -1   1   7      783.47      962.53     61.28 o 
   0   1   7     5592.27     7464.16    264.92 o 
   1   1   7     9675.25    11976.86    302.28 o 
   2   1   7      172.98      155.23      6.76 o 
   3   1   7     4261.17     4637.66     88.34 o 
   4   1   7      864.45      897.98     21.48 o 
   5   1   7     7647.00     8089.47    185.62 o 
   6   1   7      348.53      353.69     12.31 o 
   7   1   7     2644.91     2493.96     63.91 o 
   8   1   7      163.94      172.81      8.09 o 
   9   1   7     1593.61     1529.91     40.44 o 
  10   1   7      151.53      161.72      7.51 o 
  11   1   7      101.79      101.51      6.80 o 
  12   1   7       12.57        5.87      7.36 o 
  13   1   7      128.09      163.49      9.58 o 
  14   1   7      128.44      146.21     10.63 o 
  15   1   7      427.99      439.47     24.15 o 
  16   1   7       18.47       14.70     12.75 o 
  17   1   7        8.41       16.04     13.88 o 
  18   1   7       83.66       83.76     16.62 o 
  19   1   7      116.81      150.23     19.14 o 
 -21   2   7        0.88        0.40     15.17 o 
 -20   2   7       14.31       23.33     22.26 o 
 -19   2   7        0.98       18.37     13.38 o 
 -18   2   7       17.65       15.55     12.51 o 
 -17   2   7       19.60       22.72     11.96 o 
 -16   2   7        0.39        4.30      8.32 o 
 -15   2   7        1.05       -3.99      7.73 o 
 -14   2   7       12.43        0.64      6.74 o 
 -13   2   7      253.30      251.06     15.49 o 
 -12   2   7       19.02        9.14      6.28 o 
 -11   2   7      352.27      306.93     11.95 o 
 -10   2   7      108.77       94.50      5.54 o 
  -9   2   7     2523.69     2342.98     54.31 o 
  -8   2   7      236.93      196.33      7.08 o 
  -7   2   7      311.81      288.75     13.45 o 
  -6   2   7      521.81      501.94     22.97 o 
  -5   2   7      741.58      645.29     17.68 o 
  -4   2   7       19.22       30.26      4.77 o 
  -3   2   7        6.00        7.00      6.43 o 
  -2   2   7     2224.34     2630.91    118.14 o 
  -1   2   7       46.73      175.17     13.77 o 
   0   2   7     2535.06     3365.64    135.42 o 
   1   2   7      577.26      726.08     18.80 o 
   2   2   7      284.03      363.78     18.86 o 
   3   2   7     1454.45     1640.82     45.90 o 
   4   2   7      370.79      352.08     13.05 o 
   5   2   7      108.57      103.91      6.46 o 
   6   2   7      344.31      329.53     12.73 o 
   7   2   7       33.74       14.06      9.89 o 
   8   2   7       14.85        5.78      6.06 o 
   9   2   7        0.90       -9.63      6.42 o 
  10   2   7       25.17       12.17      6.97 o 
  11   2   7      164.55      158.27     10.51 o 
  12   2   7     1095.81     1058.48     29.30 o 
  13   2   7     1118.67     1117.44     31.21 o 
  14   2   7       56.37       38.34      9.18 o 
  15   2   7       28.21       21.61      9.63 o 
  16   2   7       53.49       57.48     14.98 o 
  17   2   7        0.09        6.69     15.38 o 
  18   2   7       81.48       95.56     17.49 o 
  19   2   7       14.02       39.37     17.80 o 
 -20   3   7       88.96      190.96     19.06 o 
 -19   3   7       39.50       21.56     14.81 o 
 -18   3   7       41.68       48.47     13.32 o 
 -17   3   7       46.77       27.50     14.27 o 
 -16   3   7      370.00      426.12     21.52 o 
 -15   3   7       25.16       21.92     11.01 o 
 -14   3   7      326.52      369.20     22.75 o 
 -13   3   7      484.25      496.03     21.20 o 
 -12   3   7       12.14       24.81      8.79 o 
 -11   3   7     2486.53     2343.81     72.66 o 
 -10   3   7     4156.30     3968.72    120.31 o 
  -9   3   7      768.43      706.97     17.41 o 
  -8   3   7     4961.64     4548.96     97.06 o 
  -7   3   7      264.33      206.88      6.92 o 
  -6   3   7      567.99      482.26     14.62 o 
  -5   3   7     5425.50     5041.59    118.92 o 
  -4   3   7     5218.89     5114.97    120.45 o 
  -3   3   7       88.73       78.21      7.63 o 
  -2   3   7     1104.76     1253.00     36.11 o 
  -1   3   7     6456.38     7414.85    215.19 o 
   1   3   7     5918.76     6337.98    147.71 o 
   2   3   7      137.84      124.74      9.62 o 
   3   3   7     5300.05     5336.52    114.30 o 
   4   3   7      310.73      295.34     11.15 o 
   5   3   7     1473.45     1297.03     31.55 o 
   6   3   7      499.98      554.83     15.97 o 
   7   3   7     3000.46     2921.98     74.57 o 
   8   3   7        2.71        2.66      5.92 o 
   9   3   7      767.59      738.34     22.35 o 
  10   3   7       52.39       39.03      8.93 o 
  11   3   7      569.70      570.16     22.12 o 
  12   3   7       81.32       64.10     10.38 o 
  13   3   7      593.75      567.59     19.96 o 
  14   3   7      122.63      133.97     10.66 o 
  15   3   7      209.72      229.77     21.86 o 
  16   3   7        0.70       -4.53     10.82 o 
  17   3   7       44.27       53.93     15.85 o 
  18   3   7        0.15       -6.31     15.85 o 
 -19   4   7       52.09       64.09     16.76 o 
 -18   4   7       65.90       61.58     24.19 o 
 -17   4   7       14.54       19.77     20.11 o 
 -16   4   7       31.34       21.23     12.91 o 
 -15   4   7       49.13       50.02     12.95 o 
 -14   4   7       39.60       34.31     11.66 o 
 -13   4   7        6.64        4.86     11.13 o 
 -12   4   7      153.77      119.99     11.74 o 
 -11   4   7      279.21      252.38     14.43 o 
 -10   4   7      199.27      195.48     11.35 o 
  -9   4   7        9.48        4.34      8.65 o 
  -8   4   7     1625.55     1476.86     33.49 o 
  -7   4   7      191.66      175.73     11.03 o 
  -6   4   7      272.75      227.93     10.97 o 
  -5   4   7      283.17      290.10     10.08 o 
  -4   4   7     2343.05     2238.98     54.21 o 
  -3   4   7     1138.55     1428.29     41.27 o 
  -2   4   7     6295.82     6889.71    186.77 o 
  -1   4   7     4058.25     4794.46    115.73 o 
   0   4   7      804.74     1234.70     38.53 o 
   1   4   7      473.30      501.07     21.49 o 
   2   4   7     2102.48     1991.09     43.74 o 
   3   4   7      340.95      388.20     16.12 o 
   4   4   7     1319.67     1148.61     26.66 o 
   5   4   7      886.44      815.24     20.12 o 
   6   4   7     1009.12      904.34     23.70 o 
   7   4   7      381.43      386.63     15.28 o 
   8   4   7      596.89      495.60     16.96 o 
   9   4   7      579.42      516.39     18.16 o 
  10   4   7      119.35      109.08      9.35 o 
  11   4   7      752.92      697.20     22.54 o 
  12   4   7       41.30       25.86      9.39 o 
  13   4   7       81.36       84.72     11.82 o 
  14   4   7      511.33      534.19     20.38 o 
  15   4   7      480.29      500.41     19.97 o 
  16   4   7        2.76        7.27     11.61 o 
  17   4   7       87.25       97.50     13.26 o 
 -18   5   7      169.98      219.36     15.40 o 
 -17   5   7        0.04       -0.83     15.21 o 
 -16   5   7        5.18       -6.98     14.53 o 
 -15   5   7       36.00       33.84     14.31 o 
 -14   5   7      110.72      112.95     15.01 o 
 -13   5   7      419.35      378.68     19.36 o 
 -12   5   7      708.91      687.71     27.69 o 
 -11   5   7      234.61      211.25     16.18 o 
 -10   5   7      129.72      131.50     11.38 o 
  -9   5   7     2005.49     1903.61     54.17 o 
  -8   5   7     1187.43     1107.02     34.10 o 
  -7   5   7     3251.97     3061.05     67.04 o 
  -6   5   7     1763.18     1634.35     40.88 o 
  -5   5   7     2022.99     1961.49     44.20 o 
  -4   5   7       16.20       37.29     12.57 o 
  -3   5   7     7946.58     8185.86    222.29 o 
  -2   5   7      798.61     1647.84     84.56 o 
  -1   5   7     7051.47     7361.10    200.37 o 
   0   5   7      500.36      886.82     36.95 o 
   1   5   7     2867.97     2838.06     79.28 o 
   2   5   7       13.98       49.43     10.52 o 
   3   5   7     4393.85     4013.73     86.86 o 
   4   5   7       23.90       34.32     15.63 o 
   5   5   7     3805.66     3527.86     86.55 o 
   6   5   7      368.13      391.21     21.65 o 
   7   5   7     1259.82     1073.75     27.86 o 
   8   5   7       11.45        8.55      7.94 o 
   9   5   7      988.43      930.10     27.38 o 
  10   5   7        8.99        4.27      8.99 o 
  11   5   7      714.04      717.24     23.71 o 
  12   5   7        7.04        7.30     10.51 o 
  13   5   7      405.71      413.48     17.12 o 
  14   5   7        0.20        4.71     11.66 o 
  15   5   7      222.61      237.32     14.60 o 
  16   5   7        2.76        4.35     12.63 o 
 -16   6   7      264.64      293.35     23.96 o 
 -15   6   7      678.49      800.94     33.92 o 
 -14   6   7       72.92       79.06     14.84 o 
 -13   6   7       18.00       27.02     17.38 o 
 -12   6   7        5.15       -6.16     13.19 o 
 -11   6   7       23.41       25.34     12.20 o 
 -10   6   7      594.58      542.82     22.97 o 
  -9   6   7       87.84      104.79     12.47 o 
  -8   6   7       87.69       88.12     11.49 o 
  -7   6   7       46.11       26.63     10.26 o 
  -6   6   7      711.71      677.21     19.26 o 
  -5   6   7      211.98      220.54     15.60 o 
  -4   6   7     2049.84     2041.01     58.25 o 
  -3   6   7     1352.70     1523.21     45.15 o 
  -2   6   7     1335.61     1653.63     48.63 o 
  -1   6   7     2177.63     2458.78     69.73 o 
   0   6   7     2495.19     2838.46     86.01 o 
   1   6   7     2531.95     2752.69    145.75 o 
   2   6   7     1497.25     1554.44     82.52 o 
   3   6   7      288.77      295.73     16.22 o 
   4   6   7     1045.31      951.12     31.24 o 
   5   6   7       55.02       62.54     10.97 o 
   6   6   7     3472.97     3231.81     77.98 o 
   7   6   7     1023.57     1026.97     42.71 o 
   8   6   7     1024.65     1004.36     27.36 o 
   9   6   7       15.69       10.90      9.12 o 
  10   6   7       27.31       25.13     10.37 o 
  11   6   7        6.95      -10.39     10.41 o 
  12   6   7      629.20      628.96     23.21 o 
  13   6   7       27.49       19.64     11.97 o 
  14   6   7       97.53      128.55     15.00 o 
 -13   7   7      181.37      152.96     17.92 o 
 -12   7   7       49.11       46.09     16.31 o 
 -11   7   7        4.70      -20.00     13.33 o 
 -10   7   7      172.59      207.60     16.00 o 
  -9   7   7       36.06       23.39     13.41 o 
  -8   7   7       23.86       27.43     13.06 o 
  -7   7   7       45.34       37.17     12.53 o 
  -6   7   7       16.67      -15.33     15.59 o 
  -5   7   7      258.39      279.10     16.15 o 
  -4   7   7      117.33      126.40     11.13 o 
  -3   7   7      702.28      715.65     26.35 o 
  -2   7   7      379.71      399.97     22.34 o 
  -1   7   7      272.65      312.04     24.56 o 
   0   7   7      186.57      191.52     17.39 o 
   1   7   7       29.09       43.71     15.40 o 
   2   7   7      382.65      342.83     16.98 o 
   3   7   7       90.98       79.52     12.60 o 
   4   7   7       33.36       14.13     11.96 o 
   5   7   7      406.45      380.74     18.21 o 
   6   7   7       50.63       24.30     13.33 o 
   7   7   7      286.14      238.13     17.21 o 
   8   7   7      205.07      155.83     16.03 o 
   9   7   7       16.00        4.53     14.34 o 
  10   7   7        0.20      -14.15     20.04 o 
  11   7   7       50.42       42.63     15.75 o 
  12   7   7       33.96       40.14     16.51 o 
 -10   8   7      115.19       99.12     16.29 o 
  -9   8   7      277.65      282.55     18.68 o 
  -8   8   7      196.35      229.14     20.81 o 
  -7   8   7      549.02      545.65     35.22 o 
  -6   8   7       71.62       96.08     19.22 o 
  -5   8   7      518.79      517.52     27.76 o 
  -4   8   7       15.38       38.30     31.42 o 
  -3   8   7      197.48      286.98     14.85 o 
  -2   8   7      848.57      975.01     33.82 o 
  -1   8   7     1154.53     1256.56     40.51 o 
   0   8   7      380.12      551.27     49.00 o 
   1   8   7      528.77      555.45     33.78 o 
   2   8   7      248.15      260.81     27.85 o 
   3   8   7       27.99       54.45     13.91 o 
   4   8   7     1161.68     1043.16     35.87 o 
   5   8   7      286.65      282.55     19.42 o 
   6   8   7      377.99      361.96     21.35 o 
   7   8   7        1.49        5.42     15.40 o 
   8   8   7      405.12      399.91     26.81 o 
  -1   9   7       87.21      124.81     16.41 o 
 -21   0   8      311.56      434.28     29.47 o 
 -20   0   8       33.44       64.39     14.31 o 
 -19   0   8       16.25       13.99     15.22 o 
 -18   0   8      156.92      181.23     14.14 o 
 -17   0   8       50.09       77.17     11.87 o 
 -16   0   8      171.92      218.88     13.25 o 
 -15   0   8     1284.79     1315.42     42.85 o 
 -14   0   8      648.94      720.50     25.92 o 
 -13   0   8     1325.83     1379.94     44.11 o 
 -12   0   8      561.89      549.85     20.41 o 
 -11   0   8      166.42      133.56      8.54 o 
 -10   0   8     5737.12     5465.73    163.60 o 
  -9   0   8      229.14      240.90     11.65 o 
  -8   0   8     5514.97     4979.18    148.91 o 
  -7   0   8      682.10      635.71     21.37 o 
  -6   0   8     6854.84     6725.48    228.05 o 
  -5   0   8     4227.12     4352.06    129.67 o 
  -4   0   8    11158.45    12156.31    615.14 o 
  -3   0   8      659.42      732.43     33.58 o 
  -2   0   8     2394.22     2781.93    115.46 o 
  -1   0   8    10975.65    14125.09    458.76 o 
   0   0   8     2004.85     2275.64     75.29 o 
   1   0   8       56.73       64.40      6.61 o 
   2   0   8      366.66      352.58     18.15 o 
   3   0   8     7641.85     8899.50    302.13 o 
   4   0   8     6268.79     7176.50    233.49 o 
   5   0   8       39.59       38.36      8.69 o 
   6   0   8       89.53       54.82     12.85 o 
   7   0   8     4406.65     4444.38    157.43 o 
   8   0   8      694.95      747.89     24.66 o 
   9   0   8      941.86      824.82     26.85 o 
  10   0   8     6776.03     6636.26    190.31 o 
  11   0   8     3866.41     3601.77    129.04 o 
  12   0   8       18.36       30.15     10.57 o 
  13   0   8     1359.47     1430.18     71.90 o 
  14   0   8     1258.55     1165.00     62.02 o 
  15   0   8      437.97      387.66     30.92 o 
  16   0   8      230.80      223.66     23.50 o 
  17   0   8      431.04      420.69     34.22 o 
  18   0   8       83.08       82.69     24.21 o 
  19   0   8      189.13      252.70     29.95 o 
 -21   1   8       13.88       19.77     13.27 o 
 -20   1   8        3.01      -10.29     12.15 o 
 -19   1   8        0.38      -16.87     11.25 o 
 -18   1   8        1.20      -13.92      9.28 o 
 -17   1   8        9.36        8.39      8.90 o 
 -16   1   8      375.71      366.37     13.32 o 
 -15   1   8      101.17      114.35      8.05 o 
 -14   1   8       11.61       10.78      6.44 o 
 -13   1   8        1.00        1.16      8.26 o 
 -12   1   8      405.57      353.47     12.20 o 
 -11   1   8      137.30      128.43      6.33 o 
 -10   1   8       32.45       23.30      4.55 o 
  -9   1   8        6.83       20.67      6.43 o 
  -8   1   8       10.96        3.78      3.24 o 
  -7   1   8      646.14      613.54     13.64 o 
  -6   1   8      932.27      869.50     18.14 o 
  -5   1   8       75.62       50.56      3.23 o 
  -4   1   8       14.97       19.99      3.50 o 
  -3   1   8      109.97      138.46      7.32 o 
  -2   1   8       15.78       36.04      9.02 o 
  -1   1   8      454.41      757.70     71.71 o 
   0   1   8     2281.96     3209.47    129.92 o 
   1   1   8      489.37      577.79     17.66 o 
   2   1   8      276.35      393.17     15.98 o 
   3   1   8      775.67      886.41     18.22 o 
   4   1   8      676.27      792.57     17.67 o 
   5   1   8        2.49       -0.94      5.57 o 
   6   1   8     1337.84     1349.71     38.88 o 
   7   1   8      138.69      147.95      7.67 o 
   8   1   8      429.78      406.87     14.54 o 
   9   1   8      368.76      369.62     14.23 o 
  10   1   8      156.84      146.21      7.89 o 
  11   1   8        6.14        3.04      6.65 o 
  12   1   8       14.22       12.35      7.58 o 
  13   1   8      178.52      151.64     11.80 o 
  14   1   8      170.18      176.90     10.61 o 
  15   1   8        0.51      -20.59     21.09 o 
  16   1   8        0.51        7.27     14.10 o 
  17   1   8        8.13       -2.70     14.15 o 
  18   1   8       11.56       15.21     16.54 o 
  19   1   8        3.30       11.62     17.60 o 
 -20   2   8        3.66       -1.63     14.43 o 
 -19   2   8        1.99       12.76     13.54 o 
 -18   2   8       27.35       37.48     12.21 o 
 -17   2   8       44.41       19.39     12.11 o 
 -16   2   8      112.40      133.50     12.87 o 
 -15   2   8        4.67      -10.36     12.49 o 
 -14   2   8      363.64      369.45     15.29 o 
 -13   2   8       82.91       94.42     10.39 o 
 -12   2   8     1507.55     1506.08     40.18 o 
 -11   2   8      146.45      140.41      8.70 o 
 -10   2   8      663.37      570.58     15.84 o 
  -9   2   8     1943.90     1800.89     42.33 o 
  -8   2   8     2770.40     2439.73     52.86 o 
  -7   2   8      424.20      429.85     12.82 o 
  -6   2   8     2627.17     2282.97     49.24 o 
  -5   2   8     1520.04     1494.67     41.54 o 
  -4   2   8     2425.14     2317.68    100.92 o 
  -3   2   8    12088.32    14135.64    361.98 o 
  -2   2   8     1999.42     2199.67     70.74 o 
  -1   2   8     1392.06     1783.85     51.11 o 
   0   2   8     1171.84     1270.10     31.10 o 
   1   2   8     6792.12     8366.11    201.99 o 
   2   2   8     2005.96     2126.56     50.79 o 
   3   2   8     2296.73     2302.33     63.79 o 
   4   2   8      279.75      235.95      8.76 o 
   5   2   8     7276.46     7549.17    161.85 o 
   6   2   8     3484.48     3659.77     85.42 o 
   7   2   8     1476.84     1415.90     37.74 o 
   8   2   8     1342.75     1234.99     33.60 o 
   9   2   8     1886.92     1804.61     47.74 o 
  10   2   8      698.88      718.89     22.02 o 
  11   2   8     2177.24     2159.57     64.48 o 
  12   2   8     1759.13     1663.45     43.77 o 
  13   2   8      227.44      239.86     11.90 o 
  14   2   8        7.46       -3.29      9.32 o 
  15   2   8      167.22      208.48     18.53 o 
  16   2   8        4.12       -4.34     14.86 o 
  17   2   8      412.12      456.92     40.75 o 
  18   2   8       14.40        4.71     16.82 o 
 -20   3   8       29.20       27.20     15.67 o 
 -19   3   8        1.82       14.73     14.62 o 
 -18   3   8       59.41       63.16     14.47 o 
 -17   3   8      101.36      120.58     14.56 o 
 -16   3   8      386.03      427.12     25.24 o 
 -15   3   8       58.44       59.04     11.59 o 
 -14   3   8     1102.17     1069.45     36.87 o 
 -13   3   8       58.93       54.75     10.72 o 
 -12   3   8        1.83        0.55      9.24 o 
 -11   3   8     1312.37     1168.28     39.06 o 
 -10   3   8     1328.21     1129.63     37.50 o 
  -9   3   8      165.81      172.94     10.61 o 
  -8   3   8     1132.20     1010.27     26.90 o 
  -7   3   8      780.13      620.22     18.44 o 
  -6   3   8      466.15      373.65     12.98 o 
  -5   3   8       75.23       73.95      7.03 o 
  -4   3   8      682.68      635.56     18.09 o 
  -3   3   8      536.27      516.27     18.14 o 
  -2   3   8     1339.06     1438.63     41.98 o 
  -1   3   8      716.62      978.54     29.34 o 
   0   3   8      822.70     1003.26     28.71 o 
   1   3   8      733.21      789.63     20.78 o 
   2   3   8     1240.86     1320.11     32.61 o 
   3   3   8      675.08      669.12     18.48 o 
   4   3   8       73.23       61.96      7.75 o 
   5   3   8      444.01      418.35     13.75 o 
   6   3   8      669.41      690.58     21.24 o 
   7   3   8       37.65       27.74      7.11 o 
   8   3   8      688.45      654.09     20.68 o 
   9   3   8       87.78       67.50      8.12 o 
  10   3   8       78.07       74.01     11.97 o 
  11   3   8      149.90      123.57     11.16 o 
  12   3   8      110.79      108.33     11.56 o 
  13   3   8      494.99      493.94     21.18 o 
  14   3   8      273.72      311.38     14.30 o 
  15   3   8      238.77      216.42     13.15 o 
  16   3   8       14.19       23.52     11.48 o 
  17   3   8       23.38       24.56     17.26 o 
  18   3   8        0.34       -1.26     17.96 o 
 -19   4   8        7.51       33.22     16.12 o 
 -18   4   8        2.77       -6.55     15.72 o 
 -17   4   8      169.50      163.07     16.77 o 
 -16   4   8      290.94      350.65     26.33 o 
 -15   4   8       30.86       14.45     11.67 o 
 -14   4   8      872.78      915.87     33.85 o 
 -13   4   8        0.38        6.40     10.98 o 
 -12   4   8      459.26      430.99     20.64 o 
 -11   4   8        1.63       -1.12      9.96 o 
 -10   4   8     1480.63     1424.65     41.61 o 
  -9   4   8        2.19       -2.03      8.93 o 
  -8   4   8      586.75      511.04     16.97 o 
  -7   4   8      320.71      302.51     13.20 o 
  -6   4   8     2532.55     2328.79     51.45 o 
  -5   4   8      128.72      125.31      9.04 o 
  -4   4   8     2835.10     2632.67     73.27 o 
  -3   4   8      307.80      539.89     19.49 o 
  -2   4   8     3227.92     3144.99     86.74 o 
  -1   4   8      902.60     1263.98     45.98 o 
   0   4   8     3245.32     3424.31     81.42 o 
   1   4   8      558.71      684.79     62.69 o 
   2   4   8     3016.49     2872.31     62.46 o 
   3   4   8     1499.77     1561.27     35.09 o 
   4   4   8     2116.32     2001.33     44.40 o 
   5   4   8     1945.50     1783.85     45.32 o 
   6   4   8     1234.19     1180.22     27.83 o 
   7   4   8     1426.81     1300.96     35.34 o 
   8   4   8      817.28      826.47     24.78 o 
   9   4   8     1335.93     1220.72     33.99 o 
  10   4   8      710.25      656.47     29.13 o 
  11   4   8      153.82      138.75     11.97 o 
  12   4   8        6.67      -12.69     11.04 o 
  13   4   8      162.77      183.00     13.83 o 
  14   4   8       19.53       17.28     10.82 o 
  15   4   8      105.07      116.65     12.56 o 
  16   4   8       32.35       28.74     12.26 o 
  17   4   8       95.33      136.70     14.19 o 
 -17   5   8        5.08       -2.37     14.95 o 
 -16   5   8       66.93       54.24     15.40 o 
 -15   5   8       12.45       16.51     13.29 o 
 -14   5   8       40.91       22.28     13.76 o 
 -13   5   8     1084.23     1087.95     48.15 o 
 -12   5   8       92.78      106.00     13.26 o 
 -11   5   8      344.75      310.94     22.01 o 
 -10   5   8      556.52      500.75     20.72 o 
  -9   5   8     1702.77     1540.61     45.37 o 
  -8   5   8      950.91      817.76     27.62 o 
  -7   5   8     2667.14     2479.13     55.06 o 
  -6   5   8     1093.87     1052.85     25.79 o 
  -5   5   8     3969.05     3720.74     89.24 o 
  -4   5   8       10.72       40.19      9.88 o 
  -3   5   8      110.02      173.94     28.52 o 
  -2   5   8     2532.36     2727.76     76.39 o 
  -1   5   8     1434.92     1641.42     94.44 o 
   0   5   8      953.10     1111.75     45.56 o 
   1   5   8      709.95      746.27     31.67 o 
   2   5   8       21.32       43.42     14.15 o 
   3   5   8     1179.08     1155.82     35.67 o 
   4   5   8      181.90      208.58     10.16 o 
   5   5   8      768.57      737.73     19.48 o 
   6   5   8      345.40      315.17     13.92 o 
   7   5   8      123.68      109.20      8.63 o 
   8   5   8       33.68       39.20      8.23 o 
   9   5   8      281.11      317.73     13.44 o 
  10   5   8      150.42      154.48     11.05 o 
  11   5   8        4.57        6.27      9.83 o 
  12   5   8      295.38      265.89     13.86 o 
  13   5   8        1.18        7.54     12.82 o 
  14   5   8      127.82      153.82     14.86 o 
  15   5   8        3.44        2.73     12.42 o 
 -15   6   8        0.85      -14.86     14.83 o 
 -14   6   8       75.01       93.11     16.09 o 
 -13   6   8       10.60       20.14     14.03 o 
 -12   6   8      369.38      371.96     19.83 o 
 -11   6   8       10.87       -2.34     11.66 o 
 -10   6   8      354.58      319.57     16.39 o 
  -9   6   8       44.13       55.89     11.72 o 
  -8   6   8      960.46      933.76     31.24 o 
  -7   6   8        2.80        2.88     10.99 o 
  -6   6   8     1459.58     1313.98     31.40 o 
  -5   6   8       38.92       69.66     14.91 o 
  -4   6   8     1803.81     1724.72     50.36 o 
  -3   6   8       45.34      116.99     52.95 o 
  -2   6   8      699.88      724.21     25.94 o 
  -1   6   8       19.28      115.49     14.31 o 
   0   6   8     1420.72     1369.09     41.67 o 
   1   6   8      599.02      723.58     46.68 o 
   2   6   8     1558.32     1437.18     43.47 o 
   3   6   8       67.45      106.00     27.55 o 
   4   6   8      985.55      860.63     30.12 o 
   5   6   8        9.13       29.33     11.13 o 
   6   6   8       19.82       13.62     11.36 o 
   7   6   8      392.01      333.64     18.27 o 
   8   6   8       60.05       38.90     13.18 o 
   9   6   8      470.86      446.76     22.26 o 
  10   6   8      106.18      100.38     12.19 o 
  11   6   8       19.57       33.74     11.62 o 
  12   6   8        6.06       -4.75     11.49 o 
  13   6   8      277.33      294.09     15.77 o 
 -13   7   8      235.50      241.39     19.77 o 
 -12   7   8       10.20       -3.45     14.52 o 
 -11   7   8      817.45      833.16     30.98 o 
 -10   7   8       59.36       63.29     14.42 o 
  -9   7   8      619.85      601.41     25.86 o 
  -8   7   8      368.92      351.42     18.70 o 
  -7   7   8     1150.55     1122.36     45.16 o 
  -6   7   8      471.42      544.94     29.29 o 
  -5   7   8     1048.12     1093.49     37.04 o 
  -4   7   8     1462.90     1529.10     41.46 o 
  -3   7   8     1379.57     1381.44     45.96 o 
  -2   7   8      363.07      562.86     37.88 o 
  -1   7   8       55.90      196.51     22.66 o 
   0   7   8     2102.12     2147.98     62.56 o 
   1   7   8      809.03      972.36     89.07 o 
   2   7   8      595.34      715.24     44.60 o 
   3   7   8     1565.55     1476.88     45.41 o 
   4   7   8       15.31       62.15     27.92 o 
   5   7   8       71.09       82.74     13.40 o 
   6   7   8      523.22      497.15     24.33 o 
   7   7   8      698.95      689.85     30.14 o 
   8   7   8       79.03       81.51     15.41 o 
   9   7   8      720.45      685.35     30.66 o 
  10   7   8       95.39      122.26     16.99 o 
  11   7   8      448.73      460.31     24.49 o 
  -9   8   8        7.93       -6.46     18.51 o 
  -8   8   8      226.72      259.02     39.70 o 
  -7   8   8       22.74       36.22     19.38 o 
  -6   8   8      287.71      295.18     23.38 o 
  -5   8   8        2.00        4.53     18.70 o 
  -4   8   8       22.31       16.43     18.84 o 
  -3   8   8       47.73       58.84     12.35 o 
  -2   8   8       61.73       87.16     14.17 o 
  -1   8   8      594.73      617.00     26.42 o 
   0   8   8      122.28      162.67     22.51 o 
   1   8   8      170.67      172.72     24.09 o 
   2   8   8      124.23      115.75     15.17 o 
   3   8   8       66.37       61.49     14.68 o 
   4   8   8       18.45       -7.97     17.99 o 
   5   8   8       55.76       41.73     16.19 o 
   6   8   8        0.46       -5.06     15.79 o 
   7   8   8       49.60       28.59     16.62 o 
 -20   1   9      116.27      162.68     14.43 o 
 -19   1   9      110.72      158.43     13.57 o 
 -18   1   9      170.77      205.64     13.49 o 
 -17   1   9        1.88        2.51      9.92 o 
 -16   1   9      563.96      644.83     18.03 o 
 -15   1   9        5.77        4.10      6.55 o 
 -14   1   9     2533.46     2565.33     55.86 o 
 -13   1   9      570.28      479.73     13.95 o 
 -12   1   9     2442.76     2343.46     47.30 o 
 -11   1   9        5.60        8.86      4.56 o 
 -10   1   9     1335.67     1149.21     24.12 o 
  -9   1   9      242.33      222.31      7.59 o 
  -8   1   9     3686.04     3319.28     65.63 o 
  -7   1   9      259.29      277.11      7.96 o 
  -6   1   9     3502.27     3297.45     61.66 o 
  -5   1   9       26.51       51.53      4.33 o 
  -4   1   9     3183.79     3218.90     95.87 o 
  -3   1   9     1781.74     2316.51     89.86 o 
  -2   1   9    13277.24    17567.03   1050.15 o 
  -1   1   9     1559.26     2598.73     78.48 o 
   0   1   9    15722.93    21389.58    892.53 o 
   1   1   9      876.11     1122.39     28.59 o 
   2   1   9    14450.42    18108.11    474.45 o 
   3   1   9     6239.45     7272.63    151.69 o 
   4   1   9     7186.08     7956.91    160.12 o 
   5   1   9     4063.42     4151.33     88.81 o 
   6   1   9     8487.49     8940.87    180.13 o 
   7   1   9      862.23      807.04     23.52 o 
   8   1   9     2343.75     2350.12     61.03 o 
   9   1   9     2817.55     2707.10     70.03 o 
  10   1   9       52.07       47.60      7.01 o 
  11   1   9      119.88      105.60      8.01 o 
  12   1   9      165.09      174.42     13.67 o 
  13   1   9      296.13      308.24     13.33 o 
  14   1   9       42.55       45.71      9.90 o 
  15   1   9       45.01       67.46     18.22 o 
  16   1   9       77.43       89.81     14.66 o 
  17   1   9        2.33       21.47     18.29 o 
  18   1   9        7.49       17.98     17.30 o 
 -20   2   9        0.20       -7.08     14.56 o 
 -19   2   9       55.53       84.79     14.63 o 
 -18   2   9      108.59      120.92     14.29 o 
 -17   2   9       30.40       52.29     12.52 o 
 -16   2   9      174.05      177.81     13.87 o 
 -15   2   9       23.35       15.48     10.72 o 
 -14   2   9       86.25       70.47     10.94 o 
 -13   2   9        1.53      -13.69      9.12 o 
 -12   2   9       19.85        7.92      8.87 o 
 -11   2   9        6.30       -0.16      6.88 o 
 -10   2   9      750.22      641.60     17.47 o 
  -9   2   9     1022.57      937.42     21.26 o 
  -8   2   9       97.23       87.60      5.66 o 
  -7   2   9       28.74       11.85      4.23 o 
  -6   2   9      721.89      678.80     23.83 o 
  -5   2   9      694.19      636.85     18.35 o 
  -4   2   9     1206.11     1324.43     39.97 o 
  -3   2   9       22.12       30.38      6.18 o 
  -2   2   9       91.47       96.48      4.93 o 
  -1   2   9      930.03     1000.96     52.48 o 
   0   2   9      128.51      160.55      6.38 o 
   1   2   9      213.93      279.89     12.94 o 
   2   2   9      649.42      787.69     20.73 o 
   3   2   9      587.43      558.10     15.94 o 
   4   2   9       29.93       47.19      5.57 o 
   5   2   9      329.97      348.07     11.50 o 
   6   2   9       68.31       71.73      6.21 o 
   7   2   9        2.50        2.63      6.59 o 
   8   2   9       84.73       95.46      7.99 o 
   9   2   9       41.62       36.12      7.84 o 
  10   2   9      142.41      138.10      9.41 o 
  11   2   9      132.06      110.11     13.37 o 
  12   2   9      349.44      312.77     13.26 o 
  13   2   9      471.69      491.60     18.60 o 
  14   2   9      102.52      111.98     14.54 o 
  15   2   9        8.82        5.89     10.52 o 
  16   2   9      238.37      245.69     19.72 o 
  17   2   9       17.00       12.45     17.00 o 
  18   2   9       20.37       -3.58     18.04 o 
 -19   3   9        5.50       29.03     15.08 o 
 -18   3   9      463.57      543.59     26.37 o 
 -17   3   9      121.54      157.06     15.07 o 
 -16   3   9      419.94      450.08     24.88 o 
 -15   3   9       18.25       54.08     12.24 o 
 -14   3   9     1092.50     1136.99     39.19 o 
 -13   3   9      101.76      115.78     12.00 o 
 -12   3   9     1349.05     1311.99     43.41 o 
 -11   3   9      744.19      622.61     24.43 o 
 -10   3   9     3259.73     3055.35     93.62 o 
  -9   3   9      327.74      305.43     11.79 o 
  -8   3   9     2629.87     2259.41     55.73 o 
  -7   3   9      187.12      178.48      8.28 o 
  -6   3   9     2466.47     2242.63     54.95 o 
  -5   3   9     2035.92     2098.35     50.81 o 
  -4   3   9     5145.54     5059.02    138.24 o 
  -3   3   9       10.93       21.77      7.97 o 
  -2   3   9     1927.85     1969.00     49.83 o 
  -1   3   9     1953.53     2642.99     65.85 o 
   0   3   9     4755.99     5439.12    127.56 o 
   1   3   9     3323.13     3936.17     93.14 o 
   2   3   9     6009.71     6521.14    153.33 o 
   3   3   9      229.06      249.02     12.66 o 
   4   3   9     2175.86     2093.45     50.84 o 
   5   3   9       98.89      106.41      7.33 o 
   6   3   9      404.01      365.51     12.68 o 
   7   3   9     1472.07     1360.47     31.72 o 
   8   3   9      552.53      546.09     26.97 o 
   9   3   9       21.21       20.93      8.08 o 
  10   3   9      377.51      295.28     14.48 o 
  11   3   9     1287.72     1221.31     39.37 o 
  12   3   9       65.89       55.75     11.25 o 
  13   3   9      695.42      704.89     23.35 o 
  14   3   9       82.74      103.52     13.12 o 
  15   3   9       43.46       41.80     11.58 o 
  16   3   9       30.00       29.84     11.93 o 
  17   3   9       85.79       97.16     32.47 o 
 -18   4   9        2.33        0.60     15.04 o 
 -17   4   9       74.30       89.62     14.81 o 
 -16   4   9      394.62      456.04     21.86 o 
 -15   4   9       10.66       21.04     12.68 o 
 -14   4   9       58.52       55.18     12.82 o 
 -13   4   9      184.60      171.00     18.77 o 
 -12   4   9      330.98      268.40     15.43 o 
 -11   4   9     1121.18     1085.39     37.66 o 
 -10   4   9      122.05      129.81     11.21 o 
  -9   4   9        8.44        8.39      9.50 o 
  -8   4   9      310.96      291.79     12.27 o 
  -7   4   9      668.91      621.70     18.77 o 
  -6   4   9      549.19      496.89     15.02 o 
  -5   4   9     1706.59     1592.69     39.86 o 
  -4   4   9      452.39      463.23     18.21 o 
  -3   4   9      597.88      627.46     22.01 o 
  -2   4   9      537.59      631.27     22.16 o 
  -1   4   9     1394.95     1608.09     46.38 o 
   0   4   9      270.02      379.97     45.20 o 
   1   4   9      280.79      278.37     12.70 o 
   2   4   9      619.66      549.75     16.64 o 
   3   4   9      116.65      145.58      8.15 o 
   4   4   9     1722.57     1733.89     43.00 o 
   5   4   9     1418.12     1452.01     36.73 o 
   6   4   9     1071.19      945.33     25.85 o 
   7   4   9      545.52      516.39     17.32 o 
   8   4   9     1594.99     1441.13     40.38 o 
   9   4   9      621.28      584.81     31.46 o 
  10   4   9     1597.24     1448.62     45.50 o 
  11   4   9     1378.60     1342.38     42.93 o 
  12   4   9        9.75        2.09     11.48 o 
  13   4   9      128.84      153.65     13.86 o 
  14   4   9      158.66      165.48     14.69 o 
  15   4   9      411.14      416.30     17.72 o 
  16   4   9       71.28       92.36     13.19 o 
 -17   5   9      101.02      148.34     17.67 o 
 -16   5   9        9.14        0.81     14.24 o 
 -15   5   9       19.44       28.24     14.08 o 
 -14   5   9        4.57       -7.17     13.84 o 
 -13   5   9        0.64        8.65     20.99 o 
 -12   5   9      704.61      691.74     28.42 o 
 -11   5   9      176.16      174.07     18.83 o 
 -10   5   9      167.32      165.34     12.78 o 
  -9   5   9       37.89       26.06      9.99 o 
  -8   5   9      554.87      541.42     21.62 o 
  -7   5   9       60.79       49.95      8.38 o 
  -6   5   9      881.90      848.15     22.09 o 
  -5   5   9       66.85       94.87     10.44 o 
  -4   5   9      131.29      144.49     13.36 o 
  -3   5   9     1386.37     1423.94     42.33 o 
  -2   5   9      736.36      827.56     41.11 o 
  -1   5   9      187.96      252.96     22.24 o 
   0   5   9      326.62      296.26     23.37 o 
   1   5   9      237.52      252.01     13.18 o 
   2   5   9      191.87      217.09     12.68 o 
   3   5   9     1455.89     1293.38     39.07 o 
   4   5   9      337.68      329.97     25.24 o 
   5   5   9      380.33      335.16     15.58 o 
   6   5   9      205.42      173.79     12.63 o 
   7   5   9       31.23       23.14      7.76 o 
   8   5   9      222.05      184.16     10.16 o 
   9   5   9      723.49      654.89     23.06 o 
  10   5   9      163.09      178.47     12.36 o 
  11   5   9      433.27      456.16     21.55 o 
  12   5   9       33.73       40.27     12.47 o 
  13   5   9       37.42       47.35     13.70 o 
  14   5   9        1.55        3.18     14.04 o 
  15   5   9      121.50      137.68     14.37 o 
 -15   6   9      447.75      547.94     32.72 o 
 -14   6   9       67.20       85.55     16.44 o 
 -13   6   9      119.62      134.86     16.81 o 
 -12   6   9       79.44       74.27     15.04 o 
 -11   6   9      253.82      261.07     15.80 o 
 -10   6   9       26.22       23.44     12.83 o 
  -9   6   9      455.20      448.21     19.84 o 
  -8   6   9       19.24       11.87     11.43 o 
  -7   6   9      153.86      153.51     13.28 o 
  -6   6   9       11.30       26.88      9.52 o 
  -5   6   9      532.00      493.99     18.35 o 
  -4   6   9       15.72       99.73     25.56 o 
  -3   6   9     2758.70     2801.80     79.08 o 
  -2   6   9      976.90     1156.49    118.38 o 
  -1   6   9      313.50      355.46     20.20 o 
   0   6   9      621.67      650.22     35.42 o 
   1   6   9      675.08      693.42     41.17 o 
   2   6   9      335.64      380.79     17.29 o 
   3   6   9      664.48      632.66     24.62 o 
   4   6   9       78.04       70.09     11.89 o 
   5   6   9      265.33      254.03     16.51 o 
   6   6   9      420.39      424.47     20.45 o 
   7   6   9      578.65      528.36     25.25 o 
   8   6   9      426.63      401.60     21.32 o 
   9   6   9      329.26      319.51     29.85 o 
  10   6   9      230.90      222.44     17.71 o 
  11   6   9        4.18       -7.69     14.94 o 
  12   6   9        2.55       -0.05     15.64 o 
  13   6   9      323.39      326.64     24.31 o 
 -12   7   9      162.95      175.69     16.72 o 
 -11   7   9       39.22       35.82     15.49 o 
 -10   7   9      467.74      507.61     22.45 o 
  -9   7   9      130.97      123.90     15.43 o 
  -8   7   9      239.77      231.33     20.76 o 
  -7   7   9       20.16        8.37     16.59 o 
  -6   7   9      233.40      257.87     21.01 o 
  -5   7   9      156.44      209.10     15.92 o 
  -4   7   9     1513.70     1464.31     40.20 o 
  -3   7   9        2.95       82.29     31.40 o 
  -2   7   9      752.75      723.02     27.62 o 
  -1   7   9       56.73       92.60     38.08 o 
   0   7   9       12.04       43.87     12.50 o 
   1   7   9      330.30      332.96     19.07 o 
   2   7   9       82.03       93.24     13.42 o 
   3   7   9      175.62      170.17     14.78 o 
   4   7   9       57.32       55.47     13.32 o 
   5   7   9      887.59      841.78     30.65 o 
   6   7   9      161.98      162.97     16.59 o 
   7   7   9      540.06      505.25     25.17 o 
   8   7   9       74.73       68.87     15.87 o 
   9   7   9      282.61      263.99     19.59 o 
  10   7   9      372.58      382.55     37.25 o 
  -8   8   9       31.73       24.37     19.08 o 
  -7   8   9      487.95      510.21     29.13 o 
  -6   8   9      121.80      179.92     21.97 o 
  -5   8   9      825.87      847.33     39.44 o 
  -4   8   9        3.88       31.55     20.22 o 
  -3   8   9      663.02      757.89     26.95 o 
  -2   8   9       50.39      242.72     18.30 o 
  -1   8   9     1685.60     1677.98     51.71 o 
   0   8   9        5.54      229.85     66.40 o 
   1   8   9      950.60      985.75     48.74 o 
   2   8   9      141.73      207.76     25.46 o 
   3   8   9      953.92      933.82     34.09 o 
   4   8   9      266.26      309.62     21.80 o 
   5   8   9     1312.22     1257.29     41.68 o 
   6   8   9        4.89       20.50     16.54 o 
 -20   0  10       87.77      133.05     32.31 o 
 -19   0  10        1.56       -7.96     27.11 o 
 -18   0  10      405.09      419.26     21.25 o 
 -17   0  10      296.83      386.33     19.31 o 
 -16   0  10      641.04      669.64     26.52 o 
 -15   0  10       29.61       26.54     10.01 o 
 -14   0  10       83.59       76.03      9.95 o 
 -13   0  10     1320.10     1281.88     41.38 o 
 -12   0  10     1414.38     1301.23     41.74 o 
 -11   0  10       22.07       27.48      7.57 o 
 -10   0  10     3795.59     3605.32    108.78 o 
  -9   0  10     1708.70     1531.07     47.80 o 
  -8   0  10     2466.33     2358.38     71.44 o 
  -7   0  10      249.66      213.48     10.37 o 
  -6   0  10    16284.09    17109.74    587.37 o 
  -5   0  10      798.73      906.35     49.73 o 
  -4   0  10     9454.16     9789.89    401.18 o 
  -3   0  10       78.42      120.33     22.58 o 
  -2   0  10     3127.76     3557.52    116.38 o 
  -1   0  10     1461.73     2202.00     73.15 o 
   0   0  10    12837.60    15791.90    512.78 o 
   1   0  10     1673.23     2064.82     69.17 o 
   2   0  10     1797.64     1751.93     69.55 o 
   3   0  10     2393.98     2858.90     94.70 o 
   4   0  10     3453.63     3731.06    122.74 o 
   5   0  10        7.17        7.77      7.68 o 
   6   0  10     1060.34      947.51    129.72 o 
   7   0  10       45.65       31.28     10.98 o 
   8   0  10     1511.42     1480.40     55.93 o 
   9   0  10     1036.17      978.71     39.34 o 
  10   0  10      947.60      952.36     38.77 o 
  11   0  10       16.64      -26.12     34.45 o 
  12   0  10     1260.95     1246.14     49.11 o 
  13   0  10       54.38       57.76     14.14 o 
  14   0  10       65.03      119.01     22.20 o 
  15   0  10      531.29      459.90     35.54 o 
  16   0  10      221.12      257.28     28.62 o 
  17   0  10       14.90       29.52     24.20 o 
  18   0  10       23.29       20.72     22.94 o 
 -20   1  10        0.04       -1.19     12.47 o 
 -19   1  10        0.09       -7.63     11.61 o 
 -18   1  10       50.27       58.24     11.66 o 
 -17   1  10       14.59        8.66     10.40 o 
 -16   1  10      369.68      369.15     16.09 o 
 -15   1  10       10.24        6.27      8.99 o 
 -14   1  10      194.03      172.20      8.11 o 
 -13   1  10       23.63       14.02      5.84 o 
 -12   1  10      309.33      282.35     10.71 o 
 -11   1  10       13.43       10.77      4.89 o 
 -10   1  10       48.31       33.44      4.14 o 
  -9   1  10       55.31       52.68      5.10 o 
  -8   1  10      626.91      590.75     15.28 o 
  -7   1  10       29.10       13.36      4.17 o 
  -6   1  10        4.37        0.98      4.09 o 
  -5   1  10        5.33        3.10      4.92 o 
  -4   1  10      432.60      470.11     29.92 o 
  -3   1  10      706.06      802.13     47.60 o 
  -2   1  10       61.25       72.90      7.05 o 
  -1   1  10        8.26       17.07      6.23 o 
   0   1  10      804.27      978.97     57.58 o 
   1   1  10      598.09      698.79     20.60 o 
   2   1  10      213.25      266.49     10.03 o 
   3   1  10      180.75      248.76      9.75 o 
   4   1  10      746.01      792.91     17.10 o 
   5   1  10       34.43       28.84      6.92 o 
   6   1  10     1418.27     1397.49     33.19 o 
   7   1  10      543.85      514.66     17.00 o 
   8   1  10       11.37       10.93      7.32 o 
   9   1  10      277.62      265.81     11.58 o 
  10   1  10       45.23       32.25      7.69 o 
  11   1  10       37.82        4.96      7.70 o 
  12   1  10       22.36       11.18      9.20 o 
  13   1  10       21.31        5.30      9.23 o 
  14   1  10        4.50       -6.17     10.09 o 
  15   1  10        0.50      -22.33     14.89 o 
  16   1  10       40.19       29.39     16.14 o 
  17   1  10        0.94       -8.82     16.90 o 
  18   1  10        2.78       -2.33     19.20 o 
 -20   2  10        1.83       -5.12     13.10 o 
 -19   2  10       12.67       22.77     12.74 o 
 -18   2  10       48.41       54.57     14.21 o 
 -17   2  10      258.16      355.80     18.46 o 
 -16   2  10       20.07       16.14     11.54 o 
 -15   2  10       89.33      120.91     14.12 o 
 -14   2  10       48.02       39.60     14.21 o 
 -13   2  10      239.57      275.57     18.41 o 
 -12   2  10       25.47       16.23      9.37 o 
 -11   2  10     1135.47     1029.00     30.05 o 
 -10   2  10      568.67      499.30     17.75 o 
  -9   2  10       62.23       32.98     16.21 o 
  -8   2  10     3391.10     3060.08     68.60 o 
  -7   2  10      785.30      640.80     17.30 o 
  -6   2  10     3058.46     2868.35     67.94 o 
  -5   2  10      152.60      144.51      9.07 o 
  -4   2  10     6474.76     6673.50    189.85 o 
  -3   2  10      173.78      219.68     48.23 o 
  -2   2  10     8545.06     9207.45    355.75 o 
   0   2  10     2495.60     2774.68    117.77 o 
   1   2  10       35.10       51.79      4.65 o 
   2   2  10     2777.47     2775.17     66.03 o 
   3   2  10       58.88       44.19     11.49 o 
   4   2  10     2590.44     2541.63     61.06 o 
   5   2  10      130.98       96.26      7.29 o 
   6   2  10      881.49      832.85     20.90 o 
   7   2  10      334.48      300.82     11.28 o 
   8   2  10     2193.63     2000.48     52.71 o 
   9   2  10      280.67      254.34     12.85 o 
  10   2  10     2375.43     2210.35     58.22 o 
  11   2  10       32.36       15.96     10.27 o 
  12   2  10      523.38      564.85     20.15 o 
  13   2  10      328.66      334.84     14.52 o 
  14   2  10      682.59      737.89     24.52 o 
  15   2  10      205.09      234.90     13.68 o 
  16   2  10      175.82      207.44     19.07 o 
  17   2  10      192.34      182.15     30.56 o 
 -19   3  10       58.53       29.75     15.32 o 
 -18   3  10      306.56      292.76     18.70 o 
 -17   3  10      107.67      140.76     14.98 o 
 -16   3  10      224.76      214.14     15.87 o 
 -15   3  10       88.17       95.07     13.26 o 
 -14   3  10      104.14       97.21     12.42 o 
 -13   3  10       74.58       60.51     12.45 o 
 -12   3  10      293.11      265.71     14.90 o 
 -11   3  10        5.72        1.34      9.95 o 
 -10   3  10       36.87       33.86      9.30 o 
  -9   3  10     1350.98     1131.15     30.19 o 
  -8   3  10        1.50       -2.50      6.15 o 
  -7   3  10       46.04       28.16      7.13 o 
  -6   3  10      132.47      126.23      8.16 o 
  -5   3  10       25.42       26.63      9.73 o 
  -4   3  10      149.79      191.52      9.41 o 
  -3   3  10     3058.17     3183.87     79.55 o 
  -2   3  10     1009.98     1233.00     46.05 o 
  -1   3  10     1364.82     1658.45     42.45 o 
   0   3  10      254.30      422.48     30.63 o 
   1   3  10     1647.11     1946.56     47.13 o 
   2   3  10       19.27       17.56      7.87 o 
   3   3  10      652.99      690.60     19.53 o 
   4   3  10      156.71      137.80     13.13 o 
   5   3  10     1257.55     1237.98     37.26 o 
   6   3  10       24.93       11.17      7.15 o 
   7   3  10       90.03      115.92      8.13 o 
   8   3  10       99.20      113.80      8.85 o 
   9   3  10      409.69      397.50     15.89 o 
  10   3  10       73.83      107.46     11.55 o 
  11   3  10       74.16       61.89     11.30 o 
  12   3  10       15.59       20.91     11.36 o 
  13   3  10      192.83      193.04     12.42 o 
  14   3  10       12.50       21.76     11.24 o 
  15   3  10       17.33       22.85     11.91 o 
  16   3  10      253.15      273.79     15.76 o 
 -18   4  10        1.42       14.05     14.57 o 
 -17   4  10       74.02       79.29     15.63 o 
 -16   4  10      315.84      340.11     25.48 o 
 -15   4  10       94.60      131.48     21.43 o 
 -14   4  10       61.30       77.92     13.72 o 
 -13   4  10       37.87       46.46     12.69 o 
 -12   4  10       66.81       73.43     12.42 o 
 -11   4  10        3.04       -7.17     10.75 o 
 -10   4  10      252.01      246.14     16.35 o 
  -9   4  10       55.06       57.91     10.28 o 
  -8   4  10      877.45      783.49     26.33 o 
  -7   4  10       70.47       63.09     12.69 o 
  -6   4  10      895.61      823.25     21.25 o 
  -5   4  10       14.01       16.31     10.70 o 
  -4   4  10     2409.33     2179.66     61.88 o 
  -3   4  10       95.98      351.15     63.67 o 
  -2   4  10     4037.78     3989.73    109.71 o 
  -1   4  10       17.01       35.94     10.19 o 
   0   4  10     1859.17     1831.33     52.38 o 
   1   4  10       82.20      118.22     28.49 o 
   2   4  10     2579.76     2515.70     70.69 o 
   3   4  10      106.49      111.52     10.30 o 
   4   4  10      499.78      442.94     15.58 o 
   5   4  10     1982.08     1809.49     45.11 o 
   6   4  10     1426.97     1326.78     40.18 o 
   7   4  10     1240.14     1075.22     29.15 o 
   8   4  10      688.13      620.55     19.47 o 
   9   4  10      636.51      583.75     21.13 o 
  10   4  10      540.71      536.30     23.03 o 
  11   4  10      220.23      175.63     13.64 o 
  12   4  10       72.91       69.99     12.73 o 
  13   4  10      265.54      276.29     16.73 o 
  14   4  10       17.88        7.85     13.46 o 
  15   4  10      282.96      261.48     15.53 o 
 -16   5  10       75.47       72.92     16.13 o 
 -15   5  10      355.15      383.40     27.04 o 
 -14   5  10       64.56       56.04     14.29 o 
 -13   5  10      207.64      248.14     16.82 o 
 -12   5  10       15.65        8.27     13.31 o 
 -11   5  10      767.29      760.67     27.71 o 
 -10   5  10        0.15       -3.89     11.22 o 
  -9   5  10     2117.57     1997.45     57.34 o 
  -8   5  10      199.61      171.35     14.58 o 
  -7   5  10     1118.73      964.23     24.80 o 
  -6   5  10      224.02      244.90     16.66 o 
  -5   5  10      756.22      743.02     25.92 o 
  -4   5  10      305.23      356.23     16.80 o 
  -3   5  10      678.42      834.97     28.21 o 
  -2   5  10     1894.45     2338.94     66.36 o 
  -1   5  10     3998.41     4124.41    114.10 o 
   0   5  10      633.33      730.67     52.14 o 
   1   5  10      981.34     1042.50     38.14 o 
   2   5  10      774.52      854.27     44.24 o 
   3   5  10     1595.35     1576.15     46.96 o 
   4   5  10      189.02      203.19     20.59 o 
   5   5  10     1795.35     1680.73     49.85 o 
   6   5  10       13.15        5.02     10.83 o 
   7   5  10      692.46      616.99     24.16 o 
   8   5  10       16.47        6.02     12.50 o 
   9   5  10        7.38       14.12     10.45 o 
  10   5  10        1.36        6.65     11.11 o 
  11   5  10      886.90      895.60     29.46 o 
  12   5  10      141.57      170.13     13.90 o 
  13   5  10      106.43       92.76     14.41 o 
  14   5  10       16.96       24.77     14.45 o 
 -15   6  10       66.74       71.81     17.26 o 
 -14   6  10      269.62      291.65     22.32 o 
 -13   6  10        2.48      -11.01     15.06 o 
 -12   6  10      100.90       91.45     14.28 o 
 -11   6  10       82.07       91.18     14.27 o 
 -10   6  10      478.44      461.18     20.44 o 
  -9   6  10      102.82      105.61     13.18 o 
  -8   6  10      381.86      373.89     21.67 o 
  -7   6  10       69.11       65.19     16.57 o 
  -6   6  10      867.71      841.52     26.29 o 
  -5   6  10      470.36      437.71     19.91 o 
  -4   6  10      207.89      216.54     13.87 o 
  -3   6  10        0.74       66.93     11.35 o 
  -2   6  10      871.05      835.22     29.41 o 
  -1   6  10      365.57      616.54     24.78 o 
   0   6  10     2509.47     2466.35     70.65 o 
   1   6  10      186.89      256.43     40.19 o 
   2   6  10     1503.05     1397.78     53.81 o 
   3   6  10      319.82      350.71     47.68 o 
   4   6  10     1083.68      966.95     32.71 o 
   5   6  10       22.62       18.36     12.08 o 
   6   6  10      685.64      603.13     24.78 o 
   7   6  10       65.62       46.91     13.95 o 
   8   6  10      590.25      500.51     25.51 o 
   9   6  10       10.36      -10.94     14.10 o 
  10   6  10        8.18       -4.72     18.68 o 
  11   6  10      112.46       94.37     16.70 o 
  12   6  10       18.94       -5.10     16.54 o 
 -12   7  10      150.93      144.73     16.98 o 
 -11   7  10      850.31      894.08     32.96 o 
 -10   7  10       10.75       -5.52     14.44 o 
  -9   7  10     1284.05     1242.85     49.54 o 
  -8   7  10       19.14       18.82     22.54 o 
  -7   7  10     1238.54     1190.17     47.47 o 
  -6   7  10        0.07       32.70     17.98 o 
  -5   7  10      990.43     1011.55     43.03 o 
  -4   7  10      312.70      412.06     24.02 o 
  -3   7  10     1612.78     1602.83     49.00 o 
  -2   7  10      593.94      812.80     39.48 o 
  -1   7  10      995.97     1136.87     37.67 o 
   0   7  10      952.31     1125.54     47.17 o 
   1   7  10     1268.47     1314.76     75.44 o 
   2   7  10      219.35      253.90     35.47 o 
   3   7  10      301.77      327.25     17.95 o 
   4   7  10      400.37      382.88     19.23 o 
   5   7  10      479.53      493.51     21.76 o 
   6   7  10      493.55      490.56     27.81 o 
   7   7  10      582.74      584.40     28.64 o 
   8   7  10      116.36       75.91     16.56 o 
   9   7  10      401.43      400.19     23.14 o 
  -7   8  10      407.15      392.58     27.15 o 
  -6   8  10        3.60        1.92     20.28 o 
  -5   8  10        1.63       21.12     20.49 o 
  -4   8  10       21.76       19.78     20.31 o 
  -3   8  10       72.63       78.30     14.96 o 
  -2   8  10      160.38      153.33     16.14 o 
  -1   8  10       51.26       98.92     15.61 o 
   0   8  10      407.00      387.20     20.41 o 
   1   8  10       45.39       86.85     16.64 o 
   2   8  10      348.70      303.18     19.14 o 
   3   8  10        1.32       19.67     16.98 o 
   4   8  10      251.68      214.33     18.16 o 
   5   8  10        2.86       -8.64     15.48 o 
 -20   1  11       31.64       26.80     13.24 o 
 -19   1  11       48.55       82.71     12.79 o 
 -18   1  11       30.65       21.53     11.35 o 
 -17   1  11       18.22       44.45     11.10 o 
 -16   1  11      270.45      273.41     14.00 o 
 -15   1  11      508.94      574.37     21.26 o 
 -14   1  11     1114.35     1059.87     32.21 o 
 -13   1  11       70.82       86.45      9.66 o 
 -12   1  11     2617.52     2480.89     60.99 o 
 -11   1  11      428.03      422.25     12.62 o 
 -10   1  11     2062.15     1818.26     37.17 o 
  -9   1  11      332.81      316.90      9.44 o 
  -8   1  11     2541.51     2282.86     45.73 o 
  -7   1  11      220.41      203.40      7.76 o 
  -6   1  11     4411.11     4256.30    108.39 o 
  -5   1  11       45.27       68.55      6.17 o 
  -4   1  11     8494.46     9148.96    299.32 o 
  -3   1  11      298.66      466.35     21.55 o 
  -2   1  11     7890.43     9416.43    521.38 o 
  -1   1  11      770.47     1017.55     44.00 o 
   0   1  11     5990.24     7272.56    228.11 o 
   1   1  11      114.86      142.81      7.96 o 
   2   1  11     9486.64    11216.87    263.83 o 
   3   1  11      280.78      373.15     13.35 o 
   4   1  11     7191.37     7498.40    155.20 o 
   5   1  11       70.94       83.65      6.05 o 
   6   1  11     3910.31     4095.76     83.50 o 
   7   1  11      458.99      432.56     14.75 o 
   8   1  11     1075.30     1055.84     32.48 o 
   9   1  11     2241.57     2054.20     50.03 o 
  10   1  11     3407.12     3315.83     75.65 o 
  11   1  11     1486.03     1362.05     33.84 o 
  12   1  11      224.26      237.72     12.38 o 
  13   1  11       95.23       81.09     10.91 o 
  14   1  11      193.68      208.80     15.32 o 
  15   1  11      175.40      154.63     17.53 o 
  16   1  11      177.70      194.19     22.30 o 
  17   1  11      182.00      193.51     19.90 o 
 -19   2  11       56.28       65.40     13.16 o 
 -18   2  11       44.13       64.95     12.44 o 
 -17   2  11       15.10       16.56     11.61 o 
 -16   2  11        1.22       -5.74     10.43 o 
 -15   2  11      388.80      368.93     16.05 o 
 -14   2  11      324.26      333.83     15.20 o 
 -13   2  11      141.30      117.27     10.43 o 
 -12   2  11      234.94      229.30     12.54 o 
 -11   2  11      920.71      767.83     22.09 o 
 -10   2  11       64.87       44.52     12.40 o 
  -9   2  11     1432.03     1310.29     33.74 o 
  -8   2  11      678.35      597.94     17.00 o 
  -7   2  11      954.34      825.49     21.23 o 
  -6   2  11        6.01        0.47      6.45 o 
  -5   2  11      461.58      489.86     24.62 o 
  -4   2  11       77.82       71.30      8.03 o 
  -3   2  11       10.84       11.78      7.17 o 
  -2   2  11        0.55        4.79      4.38 o 
  -1   2  11      305.48      408.37     18.70 o 
   0   2  11       12.01       14.89      4.56 o 
   1   2  11        9.33       24.18      4.88 o 
   2   2  11      216.75      221.86      9.17 o 
   3   2  11     1032.33     1101.76     29.80 o 
   4   2  11     1676.04     1741.98     44.48 o 
   5   2  11      545.28      595.02     16.60 o 
   6   2  11       72.23       48.81      7.00 o 
   7   2  11      279.60      277.28     12.74 o 
   8   2  11       10.92       12.34      7.61 o 
   9   2  11      200.13      209.03     10.63 o 
  10   2  11      282.63      258.00     12.43 o 
  11   2  11       17.24       -1.21     11.39 o 
  12   2  11        7.24        5.44     10.02 o 
  13   2  11        2.95       -4.97     10.13 o 
  14   2  11       23.81       23.44     13.34 o 
  15   2  11       12.44       19.86     12.02 o 
  16   2  11       13.02       -1.99     18.76 o 
  17   2  11       45.90       26.56     17.49 o 
 -19   3  11       77.37      132.80     16.84 o 
 -18   3  11        0.96       -3.90     14.69 o 
 -17   3  11      111.16      179.47     20.87 o 
 -16   3  11        3.12        5.49     13.00 o 
 -15   3  11        8.53       23.51     14.26 o 
 -14   3  11      724.66      696.69     28.07 o 
 -13   3  11      826.39      789.87     30.06 o 
 -12   3  11      715.98      672.11     28.57 o 
 -11   3  11      196.56      185.28     12.74 o 
 -10   3  11     2313.66     2112.72     66.39 o 
  -9   3  11      557.09      494.16     19.76 o 
  -8   3  11     1612.91     1502.09     38.72 o 
  -7   3  11      510.31      405.59     15.22 o 
  -6   3  11     3270.09     2971.76     86.60 o 
  -5   3  11      481.27      468.75     21.96 o 
  -4   3  11     2652.01     2656.09     77.67 o 
  -3   3  11        4.25       55.59     30.10 o 
  -2   3  11      904.41      988.95     28.82 o 
  -1   3  11      139.02      228.63     39.61 o 
   0   3  11     3006.18     3366.96    106.98 o 
   1   3  11      146.26      196.30     14.06 o 
   2   3  11     4157.14     4126.08     97.38 o 
   3   3  11       45.30       69.95      9.33 o 
   4   3  11     2745.56     2713.48     65.36 o 
   5   3  11      182.96      181.53     11.57 o 
   6   3  11     1108.05     1047.43     25.78 o 
   7   3  11       29.88       22.49      7.39 o 
   8   3  11     1997.96     2005.22     48.93 o 
   9   3  11        2.74       -1.94      8.40 o 
  10   3  11      228.33      252.58     18.03 o 
  11   3  11      345.25      306.96     16.02 o 
  12   3  11     1135.16     1131.18     38.05 o 
  13   3  11        7.98        2.49     14.21 o 
  14   3  11      120.56      132.88     13.05 o 
  15   3  11       55.37       47.94     12.75 o 
  16   3  11        8.67       21.92     12.80 o 
 -17   4  11        7.85        3.31     15.09 o 
 -16   4  11       92.56      132.86     16.15 o 
 -15   4  11        6.99       16.86     13.70 o 
 -14   4  11       16.78       22.89     17.13 o 
 -13   4  11      336.70      324.37     18.06 o 
 -12   4  11      425.00      409.26     28.99 o 
 -11   4  11      262.30      245.37     14.49 o 
 -10   4  11        9.30       -8.49      9.91 o 
  -9   4  11      105.83       87.52     11.20 o 
  -8   4  11      427.42      386.30     14.66 o 
  -7   4  11     1977.94     1922.52     48.77 o 
  -6   4  11       14.12       22.67     11.50 o 
  -5   4  11      997.35      966.54     30.83 o 
  -4   4  11       93.89      101.48      9.99 o 
  -3   4  11       22.22       25.41      9.00 o 
  -2   4  11      223.38      270.12     13.22 o 
  -1   4  11      178.20      212.16     13.46 o 
   0   4  11       24.01       50.54     20.20 o 
   1   4  11     1368.90     1428.21     42.68 o 
   2   4  11     1051.86     1076.52     34.03 o 
   3   4  11       67.25       60.21     10.21 o 
   4   4  11      414.83      354.02     15.77 o 
   5   4  11      494.19      496.46     25.64 o 
   6   4  11      235.00      258.40     17.41 o 
   7   4  11      776.70      707.52     21.76 o 
   8   4  11        3.64      -13.02      8.68 o 
   9   4  11      186.97      174.63     12.28 o 
  10   4  11        6.20       -8.88     10.66 o 
  11   4  11      125.86      144.79     12.60 o 
  12   4  11       10.22        1.99     11.84 o 
  13   4  11       47.47       52.19     13.61 o 
  14   4  11       65.38       86.83     22.07 o 
  15   4  11        4.39      -17.53     12.86 o 
 -16   5  11        1.98       -8.03     15.94 o 
 -15   5  11      450.22      557.94     33.33 o 
 -14   5  11        3.73       -7.84     14.66 o 
 -13   5  11      297.94      338.31     19.84 o 
 -12   5  11      239.64      215.25     16.77 o 
 -11   5  11     1111.99     1073.86     34.92 o 
 -10   5  11      134.00      120.64     12.86 o 
  -9   5  11      339.57      339.52     16.84 o 
  -8   5  11      514.03      467.63     21.17 o 
  -7   5  11      133.56      106.26     10.08 o 
  -6   5  11     1371.81     1302.37     35.53 o 
  -5   5  11      453.47      412.70     18.50 o 
  -4   5  11      910.09      931.46     30.87 o 
  -3   5  11       95.22      127.87     18.86 o 
  -2   5  11      712.88      742.54     26.47 o 
  -1   5  11        1.56       85.11     25.42 o 
   0   5  11     1102.59     1073.44     34.45 o 
   1   5  11       15.97       51.78     18.46 o 
   2   5  11      725.08      710.92     26.27 o 
   3   5  11        3.52       16.87     10.91 o 
   4   5  11     1366.95     1174.73     37.19 o 
   5   5  11       22.50       14.04     11.67 o 
   6   5  11      539.97      495.17     22.10 o 
   7   5  11       13.48       14.46     11.99 o 
   8   5  11      400.39      351.57     19.37 o 
   9   5  11      323.60      282.25     18.31 o 
  10   5  11      965.03      884.25     46.08 o 
  11   5  11       12.50       16.15     15.01 o 
  12   5  11      327.22      328.74     21.16 o 
  13   5  11       34.81       47.81     20.41 o 
 -14   6  11      344.99      401.79     23.06 o 
 -13   6  11      494.73      550.58     43.91 o 
 -12   6  11       17.96        9.94     14.47 o 
 -11   6  11       45.45       57.63     13.65 o 
 -10   6  11       23.83       29.45     13.25 o 
  -9   6  11      427.41      436.71     20.24 o 
  -8   6  11        0.95        2.61     15.94 o 
  -7   6  11      953.43      926.61     40.06 o 
  -6   6  11       17.26       34.32     10.45 o 
  -5   6  11     1087.75     1042.99     34.42 o 
  -4   6  11       74.74      158.58     30.49 o 
  -3   6  11     1804.61     1821.54     54.04 o 
  -2   6  11      619.96      787.10     63.64 o 
  -1   6  11      962.40     1061.61     68.36 o 
   0   6  11      128.81      257.29     53.46 o 
   1   6  11     1617.48     1564.69     47.67 o 
   2   6  11      253.67      243.39     19.89 o 
   3   6  11     3278.44     3034.34     86.09 o 
   4   6  11      231.19      236.20     16.92 o 
   5   6  11      763.69      704.22     27.39 o 
   6   6  11       14.36       24.62     12.96 o 
   7   6  11     1506.40     1330.14     47.39 o 
   8   6  11       27.42       25.09     14.81 o 
   9   6  11     2125.73     2024.94     71.74 o 
  10   6  11       26.22       19.56     15.60 o 
  11   6  11       72.55       81.21     17.06 o 
 -11   7  11      220.84      196.88     16.86 o 
 -10   7  11        1.17        9.68     20.04 o 
  -9   7  11       87.96      105.66     20.97 o 
  -8   7  11      115.79      115.71     20.67 o 
  -7   7  11      145.05      131.81     25.03 o 
  -6   7  11      151.63      149.34     20.70 o 
  -5   7  11       72.29       71.08     19.15 o 
  -4   7  11      791.70      803.95     30.29 o 
  -3   7  11      682.14      643.09     26.94 o 
  -2   7  11      243.78      286.21     34.89 o 
  -1   7  11      161.65      180.57     15.43 o 
   0   7  11      147.34      141.69     15.04 o 
   1   7  11        0.55       14.56     13.46 o 
   2   7  11      270.35      229.07     16.64 o 
   3   7  11      199.17      188.80     16.17 o 
   4   7  11        8.87        5.25     14.06 o 
   5   7  11       37.81       13.78     14.23 o 
   6   7  11       19.20       12.84     14.39 o 
   7   7  11       95.46       71.73     16.57 o 
   8   7  11       93.68       89.29     17.17 o 
  -6   8  11      100.50       86.82     22.12 o 
  -5   8  11      455.60      482.60     29.48 o 
  -4   8  11      183.35      190.69     23.31 o 
  -3   8  11       50.11       81.35     15.69 o 
  -2   8  11       12.83       61.30     15.56 o 
  -1   8  11      394.11      424.83     21.62 o 
   0   8  11       29.91      103.73     25.82 o 
   1   8  11      729.34      732.07     30.74 o 
   2   8  11        1.88       53.12     15.85 o 
   3   8  11      964.24      946.98     35.53 o 
 -19   0  12      149.64      229.49     35.62 o 
 -18   0  12       59.19       15.16     28.03 o 
 -17   0  12      233.17      321.28     36.56 o 
 -16   0  12       71.31       31.39     25.33 o 
 -15   0  12      197.82      264.53     31.72 o 
 -14   0  12      595.05      542.76     22.51 o 
 -13   0  12      272.34      278.32     13.63 o 
 -12   0  12       91.15       77.52      9.45 o 
 -11   0  12      678.46      645.07     23.80 o 
 -10   0  12     4319.00     4019.30    121.10 o 
  -9   0  12     2899.65     2654.24     80.97 o 
  -8   0  12     3916.93     3719.76    111.44 o 
  -7   0  12     4609.93     4467.73    221.58 o 
  -6   0  12     2124.61     2216.75    130.47 o 
  -5   0  12     7409.74     6834.28    396.72 o 
  -4   0  12     1658.15     1749.47     90.27 o 
  -3   0  12     2394.76     2534.16    115.02 o 
  -2   0  12     2121.53     2632.34     87.58 o 
  -1   0  12     1761.39     1971.98     68.51 o 
   0   0  12     4493.52     5350.31    175.36 o 
   1   0  12     2176.28     2326.24     78.13 o 
   2   0  12     1408.59     1599.20     61.34 o 
   3   0  12      123.90      117.55     10.47 o 
   4   0  12     1485.25     1485.40     51.39 o 
   5   0  12       90.43      121.29     10.74 o 
   6   0  12     7147.75     7242.21    465.45 o 
   7   0  12     2779.17     2865.73    169.91 o 
   8   0  12     2297.72     2392.60     92.54 o 
   9   0  12      128.77      131.35     15.07 o 
  10   0  12       23.12       41.79     13.73 o 
  11   0  12      571.53      602.81     30.42 o 
  12   0  12     4241.50     4216.23    151.74 o 
  13   0  12      165.26      182.25     25.04 o 
  14   0  12      399.96      371.90     32.65 o 
  15   0  12      121.18      131.48     27.13 o 
  16   0  12      177.27      205.50     30.25 o 
 -19   1  12        7.12      -11.60     20.59 o 
 -18   1  12      201.93      209.32     14.05 o 
 -17   1  12       52.05       64.85     11.30 o 
 -16   1  12       83.09      101.58     11.19 o 
 -15   1  12       46.00       43.26     12.49 o 
 -14   1  12      126.93      134.60     11.55 o 
 -13   1  12       17.07       20.16      9.18 o 
 -12   1  12     1443.56     1390.64     40.29 o 
 -11   1  12     1532.98     1387.09     35.82 o 
 -10   1  12      126.58      117.26     11.00 o 
  -9   1  12      560.19      484.84     16.19 o 
  -8   1  12       14.53       11.10      5.29 o 
  -7   1  12      321.48      301.68      9.74 o 
  -6   1  12      185.53      196.32      8.03 o 
  -5   1  12      807.78      854.96     24.42 o 
  -4   1  12      200.13      259.94     19.26 o 
  -3   1  12      266.70      331.30     16.86 o 
  -2   1  12      878.21      997.83     31.75 o 
  -1   1  12       45.58       57.82      8.01 o 
   0   1  12       53.43       82.30      6.81 o 
   1   1  12      399.21      477.13     16.76 o 
   2   1  12      203.52      267.63     10.34 o 
   3   1  12      102.07      129.86      7.44 o 
   4   1  12      190.86      226.48     11.39 o 
   5   1  12      830.47      888.86     24.68 o 
   6   1  12       73.40      102.00      8.64 o 
   7   1  12       10.00       -2.68      8.91 o 
   8   1  12       79.59       73.41      9.72 o 
   9   1  12        5.49       -0.62      9.58 o 
  10   1  12       18.33       27.14      9.08 o 
  11   1  12       30.07       11.93      9.05 o 
  12   1  12        9.61       -8.65     15.40 o 
  13   1  12        2.09      -18.36     12.24 o 
  14   1  12        1.60        2.53     13.33 o 
  15   1  12        3.76       -5.02     16.19 o 
  16   1  12       21.19       -0.89     18.37 o 
 -19   2  12       41.93       87.13     14.29 o 
 -18   2  12      118.33      104.84     13.19 o 
 -17   2  12      170.09      234.23     14.49 o 
 -16   2  12      104.61       98.47     11.79 o 
 -15   2  12      372.35      472.62     19.53 o 
 -14   2  12      123.62       90.15     11.44 o 
 -13   2  12       45.81       69.50     10.08 o 
 -12   2  12      433.68      391.11     16.56 o 
 -11   2  12      604.66      587.03     20.18 o 
 -10   2  12      321.79      276.67     11.00 o 
  -9   2  12     1552.36     1485.73     37.91 o 
  -8   2  12     1670.86     1442.75     34.28 o 
  -7   2  12     1352.65     1297.97     31.14 o 
  -6   2  12      858.92      746.95     26.26 o 
  -5   2  12     1761.66     1605.29     48.78 o 
  -4   2  12      853.54      822.68     27.73 o 
  -3   2  12     1385.10     1474.66     44.68 o 
  -2   2  12     6202.50     7171.00    377.63 o 
  -1   2  12     1357.88     1832.56     75.43 o 
   0   2  12     1810.74     2043.64     75.27 o 
   1   2  12      471.91      487.45     15.63 o 
   2   2  12     1990.93     2124.34     51.67 o 
   3   2  12       38.88       47.51      6.70 o 
   4   2  12     3874.41     3785.40     92.94 o 
   5   2  12      153.48      176.37      8.72 o 
   6   2  12     2987.53     2816.79     62.26 o 
   7   2  12        3.37        5.53      7.30 o 
   8   2  12     1537.25     1481.97     37.49 o 
   9   2  12      389.04      400.31     15.27 o 
  10   2  12      489.22      471.24     17.38 o 
  11   2  12       46.79       50.84     10.79 o 
  12   2  12      196.79      232.28     13.37 o 
  13   2  12       15.96        9.11     11.18 o 
  14   2  12      479.37      507.95     20.82 o 
  15   2  12        9.94       15.37     12.16 o 
  16   2  12       44.78       70.55     19.11 o 
 -18   3  12       15.63       30.50     13.06 o 
 -17   3  12       96.28      118.81     20.57 o 
 -16   3  12       98.84      105.33     12.82 o 
 -15   3  12       67.50       80.41     13.37 o 
 -14   3  12      119.46      137.72     13.72 o 
 -13   3  12        3.00       -0.84     11.40 o 
 -12   3  12      124.88      103.20     12.45 o 
 -11   3  12       33.57       38.83      9.66 o 
 -10   3  12      951.41      839.60     28.95 o 
  -9   3  12      138.48      110.72     11.47 o 
  -8   3  12       40.37       36.87      7.45 o 
  -7   3  12       41.02       40.66      8.43 o 
  -6   3  12        2.12       -5.36      8.62 o 
  -5   3  12      811.70      810.30     28.18 o 
  -4   3  12      224.17      285.47     19.59 o 
  -3   3  12      508.98      609.52     27.20 o 
  -2   3  12     2238.26     2619.68     73.16 o 
  -1   3  12     3816.60     4417.89    120.44 o 
   0   3  12        9.85       24.01     11.19 o 
   1   3  12      513.34      534.33     28.68 o 
   2   3  12       53.13       57.07      9.76 o 
   3   3  12     2434.47     2421.65     58.78 o 
   4   3  12      206.65      208.94      9.83 o 
   5   3  12      655.80      571.18     17.96 o 
   6   3  12      252.25      213.61      9.63 o 
   7   3  12       16.06        4.48      7.69 o 
   8   3  12      180.08      172.61     10.33 o 
   9   3  12      199.55      191.69     11.15 o 
  10   3  12       58.59       49.03     10.70 o 
  11   3  12       55.01       57.62     11.35 o 
  12   3  12       15.36        9.88     11.71 o 
  13   3  12       75.02       93.27     14.45 o 
  14   3  12        0.30        4.81     12.18 o 
  15   3  12      113.75       95.49     13.82 o 
 -17   4  12       23.29       10.16     15.24 o 
 -16   4  12       66.17       65.85     15.04 o 
 -15   4  12        8.94       26.92     14.19 o 
 -14   4  12        1.10       10.49     12.54 o 
 -13   4  12       73.82       98.19     13.59 o 
 -12   4  12       12.58        9.90     12.72 o 
 -11   4  12       44.35       65.37     12.08 o 
 -10   4  12        8.20       -2.45     10.58 o 
  -9   4  12      392.77      411.21     18.20 o 
  -8   4  12       38.44       24.02      8.75 o 
  -7   4  12      919.27      860.25     29.93 o 
  -6   4  12       36.20       25.69      9.61 o 
  -5   4  12       33.11       29.52      9.57 o 
  -4   4  12     2207.97     2218.61     63.48 o 
  -3   4  12     2240.14     2443.35     69.39 o 
  -2   4  12      778.66     1035.32     56.51 o 
  -1   4  12     1427.90     1564.51     46.59 o 
   0   4  12     1937.64     2038.85     58.71 o 
   1   4  12      277.34      406.34     60.58 o 
   2   4  12     1420.46     1455.74     43.79 o 
   3   4  12      354.53      385.95     17.42 o 
   4   4  12     1162.12      990.94     32.07 o 
   5   4  12        1.68       -0.29     10.44 o 
   6   4  12     1894.03     1644.48     48.88 o 
   7   4  12      114.36      120.38     11.30 o 
   8   4  12      266.95      265.79     20.31 o 
   9   4  12       83.30       78.59     11.36 o 
  10   4  12       81.26       86.46     11.64 o 
  11   4  12       85.08       89.63     12.82 o 
  12   4  12       16.07       16.43     12.44 o 
  13   4  12        0.14      -10.34     12.86 o 
  14   4  12       39.15       35.93     13.75 o 
 -15   5  12      190.93      192.65     17.55 o 
 -14   5  12      106.35       98.31     16.38 o 
 -13   5  12       63.94       44.25     26.37 o 
 -12   5  12       43.96       42.63     14.59 o 
 -11   5  12      866.52      771.48     28.89 o 
 -10   5  12      130.69      120.14     15.50 o 
  -9   5  12      657.52      625.14     25.36 o 
  -8   5  12      350.58      303.07     20.83 o 
  -7   5  12      450.57      420.47     19.74 o 
  -6   5  12       18.23       11.96      9.39 o 
  -5   5  12     1887.27     1718.21     50.93 o 
  -4   5  12      445.91      598.55     26.13 o 
  -3   5  12     1944.80     2008.07     58.40 o 
  -2   5  12      389.02      573.30     69.80 o 
  -1   5  12     1673.99     1693.47     50.38 o 
   0   5  12       64.61       89.03     14.48 o 
   1   5  12     2582.35     2389.66     68.53 o 
   2   5  12        5.82       30.21     13.76 o 
   3   5  12     1292.75     1236.49     39.16 o 
   4   5  12      453.20      434.44     23.60 o 
   5   5  12      499.13      495.89     22.33 o 
   6   5  12       30.00       30.84     12.27 o 
   7   5  12      167.27      155.91     14.31 o 
   8   5  12       67.26       45.67     17.71 o 
   9   5  12       40.18       32.67     14.82 o 
  10   5  12      113.57       89.86     16.21 o 
  11   5  12      416.33      405.63     22.79 o 
  12   5  12       58.78       61.27     16.91 o 
 -13   6  12        6.35       -4.28     15.34 o 
 -12   6  12       95.95      107.62     15.83 o 
 -11   6  12       47.39       24.11     14.71 o 
 -10   6  12       55.51       60.66     14.74 o 
  -9   6  12      404.17      411.96     24.67 o 
  -8   6  12        2.63       -2.35     17.82 o 
  -7   6  12       78.78      100.00     17.84 o 
  -6   6  12      583.85      621.37     22.99 o 
  -5   6  12      834.26      770.77     28.47 o 
  -4   6  12       11.35       30.96     17.16 o 
  -3   6  12       54.18      107.87     13.10 o 
  -2   6  12      871.39      897.22     31.55 o 
  -1   6  12      323.03      378.59     32.09 o 
   0   6  12      450.03      446.87     25.80 o 
   1   6  12      254.60      244.61     17.92 o 
   2   6  12      250.69      218.22     15.70 o 
   3   6  12        1.29       21.75     12.94 o 
   4   6  12      929.47      819.49     30.32 o 
   5   6  12       49.27       50.89     13.61 o 
   6   6  12      292.84      245.53     16.77 o 
   7   6  12        1.83       -8.15     13.62 o 
   8   6  12       21.02       19.33     15.54 o 
   9   6  12        2.44        7.32     15.86 o 
  10   6  12      184.74      189.68     19.12 o 
 -10   7  12      235.57      250.39     38.86 o 
  -9   7  12      323.41      314.93     25.44 o 
  -8   7  12       24.28        9.55     20.07 o 
  -7   7  12      657.55      673.12     35.21 o 
  -6   7  12       25.33       40.80     28.64 o 
  -5   7  12      570.41      598.03     31.62 o 
  -4   7  12        7.76       99.15     17.58 o 
  -3   7  12     1795.23     1753.10     53.46 o 
  -2   7  12       30.90      296.92     31.85 o 
  -1   7  12     1631.79     1625.49     60.90 o 
   0   7  12      125.95      214.64     48.01 o 
   1   7  12      732.47      746.90     29.98 o 
   2   7  12        2.28       39.46     18.78 o 
   3   7  12      688.71      634.78     35.22 o 
   4   7  12       27.71       31.50     14.78 o 
   5   7  12      548.81      564.49     37.00 o 
   6   7  12       40.64       50.71     15.39 o 
   7   7  12      163.00      178.36     18.93 o 
  -3   8  12        2.55       16.87     15.67 o 
  -2   8  12        1.56       -0.95     15.72 o 
  -1   8  12        9.88       -4.82     16.18 o 
   0   8  12       20.67       17.74     15.99 o 
 -19   1  13       20.11       42.57     21.91 o 
 -18   1  13       50.11       16.72     20.50 o 
 -17   1  13      122.89      184.79     22.80 o 
 -16   1  13      184.75      170.87     12.87 o 
 -15   1  13      346.83      400.57     17.27 o 
 -14   1  13       60.55       81.60     10.44 o 
 -13   1  13     2395.12     2348.92     65.08 o 
 -12   1  13       88.90       65.39      8.36 o 
 -11   1  13     1887.94     1801.86     45.60 o 
 -10   1  13      147.38      136.85     10.08 o 
  -9   1  13     1036.45      926.20     25.56 o 
  -8   1  13        9.33        2.14      8.30 o 
  -7   1  13     1216.85     1057.32     32.59 o 
  -6   1  13     1068.69     1014.07     33.10 o 
  -5   1  13     1375.06     1356.21     36.36 o 
  -4   1  13     1831.74     2045.94     83.38 o 
  -3   1  13     1337.85     1442.67     43.89 o 
  -2   1  13     1315.72     1596.12     69.35 o 
  -1   1  13       85.30      182.47     12.77 o 
   0   1  13     6468.14     7563.49    272.22 o 
   1   1  13     1340.42     1453.59     36.00 o 
   2   1  13     3079.00     3266.16     76.65 o 
   3   1  13     2046.20     2167.47     63.14 o 
   4   1  13     2264.79     2432.82     60.22 o 
   5   1  13       22.61       21.56      7.99 o 
   6   1  13     1831.38     1740.26     44.24 o 
   7   1  13        7.24       20.79      9.47 o 
   8   1  13     2461.30     2336.56     67.52 o 
   9   1  13      193.54      263.62     13.67 o 
  10   1  13     1890.94     1774.13     44.20 o 
  11   1  13       15.72       11.51     10.48 o 
  12   1  13      119.98      107.65     14.02 o 
  13   1  13      151.77      140.29     15.09 o 
  14   1  13      238.16      256.43     22.78 o 
  15   1  13       42.05       12.12     18.51 o 
  16   1  13      182.81      179.94     21.92 o 
 -18   2  13       16.01       -0.37     12.35 o 
 -17   2  13      127.92      153.24     13.59 o 
 -16   2  13       45.84       46.14     11.59 o 
 -15   2  13      125.37      140.38     13.83 o 
 -14   2  13        0.63      -15.25     10.17 o 
 -13   2  13       43.56       50.74     10.25 o 
 -12   2  13      436.51      386.38     16.89 o 
 -11   2  13      384.38      327.53     12.98 o 
 -10   2  13       25.34       12.85      7.83 o 
  -9   2  13     1365.50     1162.34     30.93 o 
  -8   2  13       10.92        5.96      7.24 o 
  -7   2  13      516.05      448.76     17.04 o 
  -6   2  13      154.26      152.40     13.74 o 
  -5   2  13      367.28      352.24     15.70 o 
  -4   2  13       29.85       43.36     10.93 o 
  -3   2  13      631.55      661.01     46.83 o 
  -2   2  13       56.85       70.85      9.11 o 
  -1   2  13      178.32      214.94     11.66 o 
   0   2  13      128.90      134.10      8.83 o 
   1   2  13        4.05        3.60     10.53 o 
   2   2  13       11.79       23.90      7.89 o 
   3   2  13       50.67       56.75      7.10 o 
   4   2  13     1189.49     1228.29     33.32 o 
   5   2  13      345.00      352.00     12.23 o 
   6   2  13      174.87      164.67      9.30 o 
   7   2  13        4.49       -3.50      7.83 o 
   8   2  13     1061.72     1041.78     28.31 o 
   9   2  13       17.38        5.51      9.13 o 
  10   2  13      252.73      278.25     13.29 o 
  11   2  13        4.57       -9.77     10.87 o 
  12   2  13       38.27       53.46     11.92 o 
  13   2  13      118.09      126.70     12.09 o 
  14   2  13      114.16      118.64     14.87 o 
  15   2  13       44.98       40.07     14.79 o 
 -18   3  13       49.62       66.86     13.90 o 
 -17   3  13      120.48      122.73     13.87 o 
 -16   3  13        5.33       19.12     12.62 o 
 -15   3  13      462.37      488.79     21.24 o 
 -14   3  13       80.40       78.43     11.80 o 
 -13   3  13     1745.35     1744.36     50.52 o 
 -12   3  13       57.68       63.56     10.82 o 
 -11   3  13     1321.39     1198.99     36.42 o 
 -10   3  13      755.97      636.58     20.33 o 
  -9   3  13     1127.45      989.30     25.92 o 
  -8   3  13     1718.06     1483.58     40.65 o 
  -7   3  13     3854.68     3453.96     88.30 o 
  -6   3  13     1305.50     1215.59     39.15 o 
  -5   3  13     3825.79     3485.58    101.41 o 
  -4   3  13      933.97     1079.27     55.72 o 
  -3   3  13      606.38      861.08     51.60 o 
  -2   3  13     4372.30     4647.47    153.30 o 
  -1   3  13     2359.38     2820.42     88.55 o 
   0   3  13      866.05     1077.65     62.98 o 
   1   3  13     2169.81     2280.17     64.60 o 
   2   3  13     3056.13     3184.82     88.44 o 
   3   3  13     2631.77     2675.39     75.36 o 
   4   3  13      909.81      862.64     29.11 o 
   5   3  13     1358.54     1333.49     31.78 o 
   6   3  13      171.18      178.85     11.61 o 
   7   3  13      412.73      428.10     14.57 o 
   8   3  13     1491.30     1442.42     37.20 o 
   9   3  13      240.49      247.77     12.31 o 
  10   3  13      649.99      597.86     27.29 o 
  11   3  13       13.26       18.36     11.82 o 
  12   3  13      771.08      794.57     27.88 o 
  13   3  13        1.40        0.40     11.38 o 
  14   3  13      315.78      363.36     24.81 o 
 -16   4  13       25.82       24.25     15.14 o 
 -15   4  13       22.32       27.48     14.96 o 
 -14   4  13      117.52      133.65     22.09 o 
 -13   4  13       37.27       33.60     13.52 o 
 -12   4  13      242.25      236.86     23.88 o 
 -11   4  13       44.56       30.80     12.31 o 
 -10   4  13      195.23      162.47     11.82 o 
  -9   4  13     1035.82      952.72     28.43 o 
  -8   4  13      376.69      337.40     14.47 o 
  -7   4  13      254.39      226.73     14.35 o 
  -6   4  13      930.87      802.87     34.40 o 
  -5   4  13      205.59      218.75     16.80 o 
  -4   4  13      317.36      264.69     14.18 o 
  -3   4  13      596.46      642.00     24.33 o 
  -2   4  13       20.40       49.25     17.05 o 
  -1   4  13       39.26       72.35     11.15 o 
   0   4  13     1104.44     1069.28     34.40 o 
   1   4  13        8.85       51.81     25.55 o 
   2   4  13      193.53      209.51     13.68 o 
   3   4  13       26.50       23.63     10.95 o 
   4   4  13       56.68       43.04     11.57 o 
   5   4  13     1235.77     1174.80     37.29 o 
   6   4  13     1055.77     1007.43     33.35 o 
   7   4  13       67.67       88.13     11.54 o 
   8   4  13      875.45      863.22     41.39 o 
   9   4  13      135.28      129.81     15.75 o 
  10   4  13       94.52       88.21     15.49 o 
  11   4  13      420.62      439.76     26.68 o 
  12   4  13      157.16      156.98     17.94 o 
  13   4  13       16.42        6.39     13.45 o 
 -15   5  13      645.43      750.36     33.24 o 
 -14   5  13       15.91        7.12     15.70 o 
 -13   5  13      305.60      319.03     20.38 o 
 -12   5  13        7.40       -4.76     13.71 o 
 -11   5  13      845.10      875.55     31.60 o 
 -10   5  13      106.30       96.06     14.29 o 
  -9   5  13     1162.47     1115.60     44.61 o 
  -8   5  13      190.46      187.44     18.32 o 
  -7   5  13      722.63      651.58     26.54 o 
  -6   5  13      516.94      572.73     28.81 o 
  -5   5  13     1325.43     1267.38     39.91 o 
  -4   5  13      258.24      312.54     16.16 o 
  -3   5  13      872.98      848.10     29.87 o 
  -2   5  13      205.92      281.53     27.55 o 
  -1   5  13       74.81      122.84     18.80 o 
   0   5  13      993.31     1021.81     34.09 o 
   1   5  13     1394.96     1323.31     41.55 o 
   2   5  13      186.98      234.43     26.50 o 
   3   5  13      287.70      256.72     16.89 o 
   4   5  13      146.49      164.38     14.33 o 
   5   5  13      149.29      153.39     14.37 o 
   6   5  13      532.85      503.03     22.84 o 
   7   5  13      229.54      236.54     17.37 o 
   8   5  13      233.19      204.91     17.53 o 
   9   5  13       22.52        4.24     15.38 o 
  10   5  13      308.25      293.91     20.49 o 
  11   5  13       38.45       19.20     16.91 o 
 -12   6  13       45.79       25.21     15.44 o 
 -11   6  13      585.87      607.57     31.87 o 
 -10   6  13       49.52       25.86     19.13 o 
  -9   6  13      638.72      648.94     34.41 o 
  -8   6  13      549.07      508.08     28.13 o 
  -7   6  13      487.09      510.63     28.78 o 
  -6   6  13      660.14      683.38     24.60 o 
  -5   6  13      808.37      880.50     31.80 o 
  -4   6  13      222.85      254.97     16.28 o 
  -3   6  13      680.66      761.62     29.02 o 
  -2   6  13      909.58      917.63     32.56 o 
  -1   6  13      400.68      524.40     44.22 o 
   0   6  13      206.65      276.27     16.93 o 
   1   6  13      184.32      211.99     26.65 o 
   2   6  13      215.06      230.26     21.21 o 
   3   6  13      510.94      502.22     22.52 o 
   4   6  13      125.02      128.41     15.18 o 
   5   6  13      460.52      419.56     26.22 o 
   6   6  13       52.24       61.09     14.70 o 
   7   6  13      370.68      341.02     19.49 o 
   8   6  13      133.16      123.74     17.56 o 
   9   6  13      246.01      282.89     20.88 o 
  -9   7  13      173.21      170.20     23.44 o 
  -8   7  13       89.87      111.62     22.18 o 
  -7   7  13      548.90      504.10     29.74 o 
  -6   7  13        5.26        9.66     20.45 o 
  -5   7  13      171.83      159.67     21.86 o 
  -4   7  13      203.48      280.15     18.16 o 
  -3   7  13      552.32      546.50     24.46 o 
  -2   7  13      198.55      291.06     21.18 o 
  -1   7  13      556.45      561.31     25.40 o 
   0   7  13      190.59      238.38     25.82 o 
   1   7  13      157.63      162.37     16.80 o 
   2   7  13      439.65      418.98     21.43 o 
   3   7  13       81.12       85.78     16.00 o 
   4   7  13      284.52      270.15     18.92 o 
   5   7  13       31.80       44.79     15.78 o 
   6   7  13      697.75      620.54     28.14 o 
 -18   0  14      237.76      337.47     39.75 o 
 -17   0  14       47.95       75.08     29.07 o 
 -16   0  14       15.01       34.29     26.99 o 
 -15   0  14      749.54      748.02     58.57 o 
 -14   0  14      449.95      394.03     37.79 o 
 -13   0  14       15.37       -8.64     22.54 o 
 -12   0  14      158.30      107.24     24.63 o 
 -11   0  14      101.39      108.10     23.43 o 
 -10   0  14     3443.17     3039.32    181.54 o 
  -9   0  14     1587.66     1533.22     63.39 o 
  -8   0  14     1264.04     1154.25     40.20 o 
  -7   0  14      438.54      391.82     19.25 o 
  -6   0  14     3584.73     3499.79    111.50 o 
  -5   0  14      568.80      572.75     60.35 o 
  -4   0  14     3087.51     3434.56    113.82 o 
  -3   0  14     3268.74     3753.43    124.32 o 
  -2   0  14     3376.72     3948.20    130.37 o 
  -1   0  14     3256.85     3408.25    113.08 o 
   0   0  14      685.97      724.68     29.75 o 
   1   0  14     1293.85     1493.62     52.42 o 
   2   0  14     8620.31     9387.68    306.40 o 
   3   0  14     3881.06     3911.02    129.43 o 
   4   0  14     2135.95     2070.53     70.63 o 
   5   0  14     5936.14     6042.77    198.06 o 
   6   0  14      630.27      638.74     47.39 o 
   7   0  14     1731.00     1599.50     94.06 o 
   8   0  14      558.83      536.88     29.14 o 
   9   0  14      239.79      240.79     29.22 o 
  10   0  14      673.69      752.37     35.84 o 
  11   0  14        4.83       11.89     16.26 o 
  12   0  14      450.57      429.58     25.19 o 
  13   0  14      891.61      977.07     60.05 o 
  14   0  14       61.83       61.47     26.97 o 
  15   0  14       47.01       -9.70     26.84 o 
 -18   1  14       84.63       93.73     22.41 o 
 -17   1  14        9.62        5.86     19.81 o 
 -16   1  14       36.20       43.20     19.23 o 
 -15   1  14      147.96      161.63     20.97 o 
 -14   1  14       27.45       36.57     10.63 o 
 -13   1  14      351.51      367.17     20.49 o 
 -12   1  14      897.57      793.97     23.91 o 
 -11   1  14      270.25      269.77     11.67 o 
 -10   1  14        4.11      -12.64      8.96 o 
  -9   1  14       36.43       29.84      9.08 o 
  -8   1  14      373.56      340.20     14.59 o 
  -7   1  14        5.91        2.00      8.70 o 
  -6   1  14      509.31      475.76     20.21 o 
  -5   1  14      284.12      284.30     14.00 o 
  -4   1  14      121.30      127.57     10.75 o 
  -3   1  14      136.53      182.22     11.51 o 
  -2   1  14      336.08      387.24     17.39 o 
  -1   1  14       98.96      140.44      9.67 o 
   0   1  14     1306.03     1438.66     47.79 o 
   1   1  14       71.20       77.64      7.97 o 
   2   1  14      196.33      184.36     12.37 o 
   3   1  14      423.36      429.40     18.43 o 
   4   1  14       12.95       -0.93      8.37 o 
   5   1  14      311.68      331.95     13.39 o 
   6   1  14        3.60       -0.01      8.72 o 
   7   1  14       65.68       58.21     10.53 o 
   8   1  14      288.11      274.79     13.96 o 
   9   1  14      550.90      508.07     23.74 o 
  10   1  14       16.32        6.83     11.06 o 
  11   1  14       35.62       26.37     11.58 o 
  12   1  14        0.20        7.85     13.63 o 
  13   1  14       10.84       -5.95     13.95 o 
  14   1  14        0.11      -30.24     20.16 o 
  15   1  14       36.65       39.31     19.97 o 
 -18   2  14       15.65       39.00     13.36 o 
 -17   2  14      355.35      428.91     18.89 o 
 -16   2  14      159.30      185.36     14.37 o 
 -15   2  14       48.23       41.88     11.57 o 
 -14   2  14       11.70       -4.09     11.37 o 
 -13   2  14      169.78      173.02     12.24 o 
 -12   2  14      468.92      433.11     18.98 o 
 -11   2  14     1006.31      966.02     27.35 o 
 -10   2  14      137.59      118.47      9.54 o 
  -9   2  14      547.45      486.25     21.92 o 
  -8   2  14       52.88       56.88      9.19 o 
  -7   2  14      856.40      814.09     31.43 o 
  -6   2  14      346.89      374.20     17.07 o 
  -5   2  14     1486.08     1380.74     43.25 o 
  -4   2  14      127.23      196.59     21.79 o 
  -3   2  14     2688.08     2712.93    141.28 o 
  -2   2  14       62.27      375.66     81.86 o 
  -1   2  14     3142.23     3489.96    153.32 o 
   0   2  14      851.28     1070.39     40.85 o 
   1   2  14     1121.06     1141.61     42.80 o 
   2   2  14      350.60      382.99     16.91 o 
   3   2  14     1170.78     1135.76     30.88 o 
   4   2  14     1390.51     1350.44     41.98 o 
   5   2  14     2532.58     2449.33     54.77 o 
   6   2  14      644.88      567.42     17.54 o 
   7   2  14      744.88      722.62     20.51 o 
   8   2  14      115.83      115.32     10.62 o 
   9   2  14       30.16       28.69     10.15 o 
  10   2  14      629.38      588.95     20.67 o 
  11   2  14      393.80      440.99     21.78 o 
  12   2  14       13.49        6.49     12.08 o 
  13   2  14       97.93       77.61     15.05 o 
  14   2  14       48.87       42.86     15.94 o 
 -17   3  14      148.06      144.01     17.16 o 
 -16   3  14       87.90       82.20     13.26 o 
 -15   3  14      247.55      264.48     15.99 o 
 -14   3  14      320.09      325.64     16.42 o 
 -13   3  14       24.33       -2.81     12.41 o 
 -12   3  14      370.98      348.58     16.19 o 
 -11   3  14       95.62       92.43     11.37 o 
 -10   3  14       46.81       54.23      9.33 o 
  -9   3  14      183.90      154.00     11.61 o 
  -8   3  14      808.11      689.12     23.46 o 
  -7   3  14       43.56       37.83      9.42 o 
  -6   3  14      302.39      294.02     15.05 o 
  -5   3  14       62.03       93.35     14.01 o 
  -4   3  14      990.31      951.25     37.88 o 
  -3   3  14       27.08      109.39     37.12 o 
  -2   3  14     2032.52     2190.04     75.60 o 
  -1   3  14      205.42      417.54     67.19 o 
   0   3  14      713.34      871.14     29.29 o 
   1   3  14     1092.06     1297.03     39.91 o 
   2   3  14     1376.63     1514.62     45.57 o 
   3   3  14       32.42       50.52     11.09 o 
   4   3  14       26.50       49.02     10.29 o 
   5   3  14      196.94      184.31     12.22 o 
   6   3  14      124.47      133.63     11.66 o 
   7   3  14     1221.47     1025.44     30.16 o 
   8   3  14       65.09       49.45     10.14 o 
   9   3  14        6.99        2.61     10.26 o 
  10   3  14      149.10      163.27     13.31 o 
  11   3  14       27.96       24.96     13.10 o 
  12   3  14       13.55       10.24     12.75 o 
  13   3  14       12.50        0.61     12.00 o 
 -16   4  14        5.78        7.24     13.63 o 
 -15   4  14       76.04       94.11     13.83 o 
 -14   4  14       26.61        8.35     12.65 o 
 -13   4  14      395.40      400.54     27.49 o 
 -12   4  14       76.43       80.12     12.48 o 
 -11   4  14      740.26      724.90     26.62 o 
 -10   4  14      143.80      122.92     11.73 o 
  -9   4  14      746.13      758.24     34.86 o 
  -8   4  14      422.83      348.49     17.26 o 
  -7   4  14      987.39      911.31     32.33 o 
  -6   4  14       88.21       67.53     17.36 o 
  -5   4  14     1473.80     1359.78     51.16 o 
  -4   4  14       12.98      163.22     16.22 o 
  -3   4  14     3398.72     3418.02     95.25 o 
  -2   4  14      203.13      695.54     55.79 o 
  -1   4  14     2082.50     2170.14     62.51 o 
   0   4  14       22.00       73.34     14.57 o 
   1   4  14      960.66      983.59     32.94 o 
   2   4  14      381.46      438.14     24.00 o 
   3   4  14      725.85      743.20     27.48 o 
   4   4  14      379.44      388.41     17.95 o 
   5   4  14      461.07      419.03     18.84 o 
   6   4  14      209.31      196.35     13.28 o 
   7   4  14       67.82       45.36     11.79 o 
   8   4  14      739.88      692.84     26.58 o 
   9   4  14      153.14      189.31     17.55 o 
  10   4  14       17.94        0.29     15.41 o 
  11   4  14       56.50       60.46     16.71 o 
  12   4  14       77.35       84.74     17.71 o 
 -14   5  14      479.68      568.01     27.69 o 
 -13   5  14       87.29      107.34     16.71 o 
 -12   5  14      173.18      152.74     17.40 o 
 -11   5  14       14.00       22.26     14.05 o 
 -10   5  14      675.84      657.35     34.21 o 
  -9   5  14        3.43       11.59     17.67 o 
  -8   5  14      172.11      141.91     18.39 o 
  -7   5  14      525.75      530.68     23.22 o 
  -6   5  14      519.97      456.65     24.87 o 
  -5   5  14       22.97       49.10     16.21 o 
  -4   5  14     1015.08     1025.57     34.60 o 
  -3   5  14       30.37       92.65     30.42 o 
  -2   5  14      189.99      236.69     16.16 o 
  -1   5  14      566.70      636.23     25.85 o 
   0   5  14     1042.09     1055.24     35.36 o 
   1   5  14      708.73      741.84     47.09 o 
   2   5  14      935.23      878.65     31.36 o 
   3   5  14      368.70      397.28     25.89 o 
   4   5  14      544.68      519.99     22.42 o 
   5   5  14       30.16       13.24     14.11 o 
   6   5  14       36.94       30.32     13.83 o 
   7   5  14      650.68      565.26     25.05 o 
   8   5  14      176.29      151.03     17.51 o 
   9   5  14      132.91      116.51     17.49 o 
  10   5  14      127.33      128.57     18.35 o 
 -11   6  14       89.95      117.43     21.65 o 
 -10   6  14       87.66      104.27     21.45 o 
  -9   6  14      263.17      270.93     24.00 o 
  -8   6  14       29.43       25.22     19.73 o 
  -7   6  14      337.20      327.90     23.71 o 
  -6   6  14        0.15        9.83     14.76 o 
  -5   6  14      931.19      866.24     32.03 o 
  -4   6  14        2.21       32.34     25.50 o 
  -3   6  14      431.60      419.34     20.24 o 
  -2   6  14       28.16       68.95     14.30 o 
  -1   6  14      775.34      777.60     30.15 o 
   0   6  14      118.18      159.27     28.73 o 
   1   6  14      363.63      365.59     19.54 o 
   2   6  14      122.73      134.94     15.74 o 
   3   6  14      709.01      647.07     27.41 o 
   4   6  14       72.38       66.46     15.09 o 
   5   6  14      216.13      209.65     19.01 o 
   6   6  14       33.57       17.09     15.04 o 
   7   6  14      190.12      185.72     17.45 o 
   8   6  14       28.25        8.98     17.01 o 
  -7   7  14       48.67       66.41     21.95 o 
  -6   7  14      359.92      365.91     27.02 o 
  -5   7  14       17.60       28.79     21.00 o 
  -4   7  14      191.63      208.83     17.69 o 
  -3   7  14       67.34      102.78     16.23 o 
  -2   7  14      706.94      629.32     26.95 o 
  -1   7  14       78.62      112.21     26.71 o 
   0   7  14      419.08      384.10     21.05 o 
   1   7  14       42.10       55.24     17.52 o 
   2   7  14      191.03      174.03     17.62 o 
   3   7  14      153.82      143.98     17.50 o 
   4   7  14      151.96      142.29     17.61 o 
 -17   1  15      151.24      156.97     23.39 o 
 -16   1  15        4.24       32.54     21.54 o 
 -15   1  15      225.91      237.31     23.38 o 
 -14   1  15      157.04      167.80     21.03 o 
 -13   1  15      310.01      313.19     24.31 o 
 -12   1  15      444.35      439.19     16.95 o 
 -11   1  15     1255.05     1160.22     31.53 o 
 -10   1  15       51.94       60.00     10.45 o 
  -9   1  15     2668.72     2427.56     69.60 o 
  -8   1  15      132.40      127.11     14.32 o 
  -7   1  15     4041.66     3928.17    126.80 o 
  -6   1  15      450.49      464.41     23.62 o 
  -5   1  15     7291.17     7168.04    203.90 o 
  -4   1  15      143.22      325.39     81.78 o 
  -3   1  15     7587.44     8168.49    280.59 o 
  -2   1  15      168.41      784.33     62.22 o 
  -1   1  15     7849.37     8294.29    231.10 o 
   1   1  15     7191.16     7453.02    208.31 o 
   2   1  15      456.76      502.25     21.79 o 
   3   1  15      714.88      695.56     25.82 o 
   4   1  15      170.67      127.34     10.24 o 
   5   1  15      408.00      421.69     16.05 o 
   6   1  15      803.00      692.96     22.37 o 
   7   1  15      846.52      828.27     31.09 o 
   8   1  15       98.98       82.49     15.83 o 
   9   1  15      324.54      333.84     18.33 o 
  10   1  15        5.72       -3.36     13.68 o 
  11   1  15      192.25      207.21     15.42 o 
  12   1  15      882.22      857.92     32.87 o 
  13   1  15       64.73       78.19     15.66 o 
  14   1  15       80.06       69.26     36.40 o 
 -17   2  15       98.05      114.70     23.10 o 
 -16   2  15        8.80       11.21     12.53 o 
 -15   2  15       81.77       91.79     12.63 o 
 -14   2  15       23.85       29.19     11.22 o 
 -13   2  15       24.26       21.96     11.07 o 
 -12   2  15      215.87      207.30     17.70 o 
 -11   2  15        1.32       -9.61      8.89 o 
 -10   2  15      816.16      711.61     26.08 o 
  -9   2  15       34.84       36.35     10.23 o 
  -8   2  15      114.50      111.26     10.38 o 
  -7   2  15       85.51       79.55      9.75 o 
  -6   2  15      880.90      861.98     30.62 o 
  -5   2  15        6.80        5.37     10.08 o 
  -4   2  15       49.64       57.75     10.48 o 
  -3   2  15        0.33        1.17     12.60 o 
  -2   2  15       92.74      106.73     14.00 o 
  -1   2  15      525.61      499.22     24.26 o 
   0   2  15        9.46       28.09     13.07 o 
   1   2  15       31.33       35.50     11.59 o 
   2   2  15      917.15      930.70     32.22 o 
   3   2  15      160.57      172.16     13.54 o 
   4   2  15     1906.76     1885.98     56.52 o 
   5   2  15       11.88       -5.46      9.35 o 
   6   2  15      747.80      759.02     23.87 o 
   7   2  15      123.87       98.34     10.73 o 
   8   2  15     1560.55     1565.02     50.01 o 
   9   2  15       37.13       28.00     11.88 o 
  10   2  15      478.33      496.83     24.40 o 
  11   2  15       10.19       16.85     16.24 o 
  12   2  15      327.93      311.21     18.88 o 
  13   2  15       14.08       -2.94     14.99 o 
 -16   3  15       43.63       54.57     13.31 o 
 -15   3  15      312.03      371.89     17.98 o 
 -14   3  15      411.94      451.33     19.92 o 
 -13   3  15      110.19      126.07     12.94 o 
 -12   3  15      126.09      154.34     13.18 o 
 -11   3  15      296.90      295.63     15.41 o 
 -10   3  15        1.50       -0.99     13.42 o 
  -9   3  15     1692.53     1643.49     45.36 o 
  -8   3  15       28.30       39.47     10.23 o 
  -7   3  15     2022.16     1979.72     59.04 o 
  -6   3  15      107.84      106.72     15.45 o 
  -5   3  15     1008.46     1026.97     40.69 o 
  -4   3  15      185.23      250.57     23.86 o 
  -3   3  15     1710.94     1938.96     68.02 o 
  -2   3  15     2149.81     2466.14     84.87 o 
  -1   3  15     3322.95     3783.40    126.65 o 
   0   3  15        2.91       22.77     21.40 o 
   1   3  15      828.60      853.58     36.07 o 
   2   3  15      880.83      934.36     31.51 o 
   3   3  15     2224.20     2230.57     57.16 o 
   4   3  15      523.73      482.76     19.00 o 
   5   3  15     1536.65     1527.59     41.45 o 
   6   3  15      290.63      273.74     14.31 o 
   7   3  15      700.88      660.19     23.18 o 
   8   3  15      109.22      104.34     13.39 o 
   9   3  15      846.69      855.73     30.30 o 
  10   3  15      508.67      513.59     25.74 o 
  11   3  15      329.33      338.63     21.11 o 
  12   3  15      217.05      219.49     19.33 o 
 -15   4  15        0.01        5.12     13.62 o 
 -14   4  15        4.59       -5.20     13.20 o 
 -13   4  15        0.12      -12.44     12.32 o 
 -12   4  15      214.46      209.55     14.94 o 
 -11   4  15        1.05       15.61     19.14 o 
 -10   4  15      461.90      434.04     24.89 o 
  -9   4  15       31.06        9.45     16.82 o 
  -8   4  15      483.75      482.95     21.12 o 
  -7   4  15      121.98       98.54     13.73 o 
  -6   4  15      104.13      102.26     16.25 o 
  -5   4  15      179.22      185.94     17.95 o 
  -4   4  15      537.04      529.43     27.45 o 
  -3   4  15       21.86       58.09     15.65 o 
  -2   4  15      399.40      456.00     24.30 o 
  -1   4  15      116.28      144.52     17.99 o 
   0   4  15       64.88       76.34     12.91 o 
   1   4  15       12.26       11.98     12.23 o 
   2   4  15      239.34      265.19     15.98 o 
   3   4  15      125.53      119.51     13.69 o 
   4   4  15      325.27      306.26     22.54 o 
   5   4  15      114.34      101.70     12.51 o 
   6   4  15      132.22      122.97     12.96 o 
   7   4  15       85.78       70.99     12.83 o 
   8   4  15      275.53      289.95     19.77 o 
   9   4  15       31.94       36.25     16.10 o 
  10   4  15      295.69      291.03     20.75 o 
  11   4  15        0.55      -20.40     16.59 o 
 -13   5  15      288.41      294.88     20.85 o 
 -12   5  15       73.32       78.60     26.08 o 
 -11   5  15      482.83      478.46     27.86 o 
 -10   5  15       92.40       71.92     19.68 o 
  -9   5  15      958.22      890.86     40.36 o 
  -8   5  15      211.18      135.60     24.71 o 
  -7   5  15      573.42      550.13     25.52 o 
  -6   5  15        0.74       18.49     16.65 o 
  -5   5  15      758.15      715.02     35.05 o 
  -4   5  15       30.07      100.26     20.11 o 
  -3   5  15      720.07      715.46     28.02 o 
  -2   5  15        1.94       49.85     13.32 o 
  -1   5  15      445.33      451.98     20.41 o 
   0   5  15      192.02      239.76     22.88 o 
   1   5  15     1197.75     1126.78     37.53 o 
   2   5  15       41.45       66.72     22.05 o 
   3   5  15      389.49      369.37     19.27 o 
   4   5  15      140.24      118.51     15.12 o 
   5   5  15      465.02      427.87     20.63 o 
   6   5  15      398.77      378.48     19.83 o 
   7   5  15      786.91      749.78     29.88 o 
   8   5  15       53.18       79.46     17.17 o 
   9   5  15      353.60      315.99     21.82 o 
 -10   6  15      102.46       91.28     21.94 o 
  -9   6  15        4.55       24.19     21.04 o 
  -8   6  15      146.52      125.03     22.02 o 
  -7   6  15        3.11       -7.05     20.11 o 
  -6   6  15      277.69      265.15     23.76 o 
  -5   6  15       71.16       93.35     15.38 o 
  -4   6  15      607.61      572.42     25.88 o 
  -3   6  15      229.41      295.05     18.70 o 
  -2   6  15      274.77      291.84     28.85 o 
  -1   6  15      146.70      212.49     17.33 o 
   0   6  15      248.17      302.09     18.95 o 
   1   6  15      434.66      431.74     21.67 o 
   2   6  15      123.02      174.32     18.44 o 
   3   6  15      323.41      319.51     19.54 o 
   4   6  15      266.68      262.04     21.20 o 
   5   6  15      214.33      231.78     27.12 o 
   6   6  15      156.03      193.14     18.06 o 
  -4   7  15       10.85        7.67     15.86 o 
  -3   7  15      352.00      347.24     21.01 o 
  -2   7  15       15.69       20.31     17.57 o 
  -1   7  15      248.24      221.11     25.67 o 
   0   7  15        2.08       -9.55     16.17 o 
 -17   0  16      139.06      159.46     34.24 o 
 -16   0  16       26.17       24.48     28.48 o 
 -15   0  16      280.32      259.32     34.74 o 
 -14   0  16      510.81      633.13     54.18 o 
 -13   0  16      712.11      688.96     39.04 o 
 -12   0  16      230.22      201.92     20.61 o 
 -11   0  16      161.47      162.22     19.20 o 
 -10   0  16       64.67       65.58     16.80 o 
  -9   0  16     1239.24     1159.93     53.22 o 
  -8   0  16       27.13       34.96     15.62 o 
  -7   0  16     1411.40     1234.53     59.69 o 
  -6   0  16      140.65      128.07     17.06 o 
  -5   0  16       41.66       57.34     15.81 o 
  -4   0  16      814.59      794.38     40.34 o 
  -3   0  16       49.47       83.09     18.21 o 
  -2   0  16      628.82      647.59     28.81 o 
  -1   0  16      218.20      256.19     16.45 o 
   0   0  16       12.90       -1.94     12.07 o 
   1   0  16       55.96       83.97     12.92 o 
   2   0  16      954.33      909.02     61.68 o 
   3   0  16     4657.12     4722.98    257.73 o 
   4   0  16      786.55      696.28     53.10 o 
   5   0  16      158.16      138.88     26.58 o 
   6   0  16       74.28       55.49     24.91 o 
   7   0  16      610.85      632.46     35.41 o 
   8   0  16      307.43      325.53     23.16 o 
   9   0  16     1819.32     1854.07     71.75 o 
  10   0  16      178.28      168.36     19.79 o 
  11   0  16       30.59       33.45     24.46 o 
  12   0  16       19.33       20.91     29.04 o 
  13   0  16       27.13        9.44     26.74 o 
 -17   1  16       25.66        8.96     21.44 o 
 -16   1  16      153.25      167.87     23.24 o 
 -15   1  16      195.02      232.60     24.01 o 
 -14   1  16        0.97        1.60     18.36 o 
 -13   1  16       96.39      117.59     19.70 o 
 -12   1  16       33.46       23.22     13.67 o 
 -11   1  16      285.10      251.60     17.26 o 
 -10   1  16        5.41        7.52     12.82 o 
  -9   1  16       63.37       55.00     10.69 o 
  -8   1  16       45.87       40.25     10.46 o 
  -7   1  16        0.57      -10.00      9.75 o 
  -6   1  16      140.28      129.39     12.35 o 
  -5   1  16       47.70       40.45     10.94 o 
  -4   1  16       71.89       70.96     10.15 o 
  -3   1  16        0.26       29.90      9.58 o 
  -2   1  16      536.51      585.77     21.38 o 
  -1   1  16      215.25      232.78     14.58 o 
   0   1  16      645.12      700.49     26.52 o 
   1   1  16      793.29      820.23     29.49 o 
   2   1  16       27.24        6.54     11.31 o 
   3   1  16        2.73       -0.77     11.20 o 
   4   1  16       33.07       27.34      9.72 o 
   5   1  16      157.79      157.94     11.45 o 
   6   1  16       16.78       -2.98     13.15 o 
   7   1  16      113.54       98.60     14.04 o 
   8   1  16       97.06      100.11     14.42 o 
   9   1  16       20.45        1.63     13.74 o 
  10   1  16        0.33       -5.67     12.33 o 
  11   1  16      108.14      114.32     13.94 o 
  12   1  16       45.01       42.72     16.95 o 
  13   1  16       85.73      100.49     17.02 o 
 -16   2  16      117.71      196.40     24.37 o 
 -15   2  16       68.55       66.69     20.84 o 
 -14   2  16        3.33       -2.06     12.02 o 
 -13   2  16     1603.18     1513.09     44.97 o 
 -12   2  16      168.60      232.46     14.06 o 
 -11   2  16      875.30      826.75     29.70 o 
 -10   2  16      114.49      130.14     12.30 o 
  -9   2  16      534.67      501.77     22.23 o 
  -8   2  16       49.33       37.01     10.28 o 
  -7   2  16     2049.64     1891.25     50.64 o 
  -6   2  16        6.60       17.46     10.99 o 
  -5   2  16     2770.74     2538.55     86.83 o 
  -4   2  16      935.48      992.28     42.49 o 
  -3   2  16      198.68      294.33     19.87 o 
  -2   2  16      260.58      259.09     17.91 o 
  -1   2  16      814.63      806.01     34.26 o 
   0   2  16      128.34      204.69     14.60 o 
   1   2  16     4008.15     4041.22    114.61 o 
   2   2  16      299.31      321.58     17.01 o 
   3   2  16      635.26      556.36     23.56 o 
   4   2  16       66.05       71.13     13.07 o 
   5   2  16     1300.47     1254.96     40.64 o 
   6   2  16        1.87      -10.16     12.56 o 
   7   2  16     1244.02     1211.98     39.72 o 
   8   2  16      366.77      362.57     21.49 o 
   9   2  16      292.15      312.32     18.83 o 
  10   2  16       81.43       81.19     15.43 o 
  11   2  16      293.14      298.03     28.52 o 
  12   2  16        4.97        9.23     15.91 o 
 -15   3  16        9.85       26.33     13.62 o 
 -14   3  16      389.61      394.84     18.61 o 
 -13   3  16      203.24      207.94     14.81 o 
 -12   3  16       39.03       53.09     15.50 o 
 -11   3  16        0.22        9.78     14.39 o 
 -10   3  16       99.11      119.25     15.06 o 
  -9   3  16       24.22       21.44     12.85 o 
  -8   3  16      491.82      488.70     21.73 o 
  -7   3  16      191.24      193.60     14.80 o 
  -6   3  16      161.99      148.84     16.95 o 
  -5   3  16      306.01      339.31     20.96 o 
  -4   3  16     1886.65     1960.39     89.01 o 
  -3   3  16       76.42      252.49     45.76 o 
  -2   3  16      796.95      859.15     38.39 o 
  -1   3  16      603.72      737.75     34.10 o 
   0   3  16     2987.64     2969.14    100.87 o 
   1   3  16       68.13      100.15     24.68 o 
   2   3  16      565.62      611.45     30.65 o 
   3   3  16       65.40       83.03     14.62 o 
   4   3  16      317.55      352.93     18.48 o 
   5   3  16        0.46      -10.83     11.44 o 
   6   3  16      428.18      394.84     17.03 o 
   7   3  16       12.49       -3.77     11.85 o 
   8   3  16      112.20      122.43     14.63 o 
   9   3  16       56.84       56.92     14.30 o 
  10   3  16       12.67       24.29     16.37 o 
  11   3  16        4.06       22.21     19.28 o 
 -14   4  16        7.11       28.22     17.19 o 
 -13   4  16      213.39      206.53     18.56 o 
 -12   4  16      231.71      217.33     24.55 o 
 -11   4  16      274.97      320.16     30.26 o 
 -10   4  16      224.89      218.86     20.89 o 
  -9   4  16      216.72      200.97     19.94 o 
  -8   4  16       10.54        9.02     13.67 o 
  -7   4  16     1352.75     1253.05     41.50 o 
  -6   4  16      186.45      186.34     28.13 o 
  -5   4  16     1472.90     1359.96     52.18 o 
  -4   4  16       70.75      198.70     24.29 o 
  -3   4  16     2213.52     2108.44     78.45 o 
  -2   4  16        8.26      265.27     40.30 o 
  -1   4  16     2188.76     2250.85     79.14 o 
   0   4  16       66.63       72.56     16.60 o 
   1   4  16     2622.45     2469.26     70.84 o 
   2   4  16       40.69       80.83     15.21 o 
   3   4  16     1750.74     1695.83     51.19 o 
   4   4  16        7.81        3.45     12.02 o 
   5   4  16      775.27      666.08     24.56 o 
   6   4  16       32.49       20.64     12.67 o 
   7   4  16      562.72      550.32     21.22 o 
   8   4  16      160.74      143.10     20.21 o 
   9   4  16      714.58      699.16     32.32 o 
  10   4  16        6.09      -16.50     16.92 o 
 -12   5  16      101.54      108.88     24.54 o 
 -11   5  16        0.21       -0.60     20.08 o 
 -10   5  16      382.08      355.90     25.22 o 
  -9   5  16        0.39       -5.91     19.38 o 
  -8   5  16      232.90      213.03     22.19 o 
  -7   5  16      209.70      202.76     18.35 o 
  -6   5  16     1343.91     1248.88     50.22 o 
  -5   5  16        1.13       31.42     29.41 o 
  -4   5  16       90.64       80.06     18.72 o 
  -3   5  16       33.11       99.25     18.68 o 
  -2   5  16     1065.30     1025.84     35.72 o 
  -1   5  16        0.13      115.94     46.32 o 
   0   5  16      950.31      885.38     32.59 o 
   1   5  16        1.08       63.99     43.21 o 
   2   5  16     1111.65     1045.82     36.49 o 
   3   5  16        0.30       30.68     16.14 o 
   4   5  16      872.76      817.49     31.51 o 
   5   5  16        0.73       -1.88     14.67 o 
   6   5  16      822.02      767.18     27.68 o 
   7   5  16        0.75      -11.00     15.45 o 
   8   5  16      635.37      600.62     29.52 o 
  -8   6  16      243.72      239.29     24.80 o 
  -7   6  16      206.24      239.45     24.27 o 
  -6   6  16      162.06      163.95     22.57 o 
  -5   6  16      606.21      639.86     34.03 o 
  -4   6  16       23.35       86.77     15.84 o 
  -3   6  16      591.97      616.19     27.38 o 
  -2   6  16       73.53       99.32     18.42 o 
  -1   6  16      410.59      429.46     22.02 o 
   0   6  16       31.55       74.01     23.52 o 
   1   6  16      598.35      551.62     24.73 o 
   2   6  16       79.17      104.27     16.68 o 
   3   6  16      746.55      708.45     30.57 o 
   4   6  16        0.45        4.83     16.00 o 
 -16   1  17      152.29      205.88     25.16 o 
 -15   1  17       56.22       31.40     20.68 o 
 -14   1  17        7.06       11.19     19.34 o 
 -13   1  17       14.55        8.56     18.42 o 
 -12   1  17     1131.67     1106.93     43.67 o 
 -11   1  17      271.88      278.24     18.85 o 
 -10   1  17     1162.34     1040.78     41.24 o 
  -9   1  17      186.53      205.90     16.46 o 
  -8   1  17     1443.04     1290.74     48.17 o 
  -7   1  17      178.28      191.34     13.10 o 
  -6   1  17      481.13      485.86     22.23 o 
  -5   1  17     1741.48     1676.30     46.10 o 
  -4   1  17      542.18      746.71     25.19 o 
  -3   1  17     6060.46     5967.84    167.56 o 
  -2   1  17      557.13     1140.96     65.71 o 
  -1   1  17     3842.05     3953.16    120.42 o 
   0   1  17      221.85      272.45     17.92 o 
   1   1  17     2249.48     2184.48     64.77 o 
   2   1  17        6.17       26.33     12.36 o 
   3   1  17     2319.46     2112.82     62.96 o 
   4   1  17      138.92      127.00     26.31 o 
   5   1  17     2654.17     2604.19     80.67 o 
   6   1  17        0.92       -1.50     14.03 o 
   7   1  17      696.03      641.42     28.51 o 
   8   1  17        0.30      -13.95     14.15 o 
   9   1  17      418.87      395.70     21.11 o 
  10   1  17        0.11      -14.46     12.97 o 
  11   1  17      610.59      566.42     22.95 o 
  12   1  17       41.00       47.07     17.22 o 
 -15   2  17        0.37      -28.13     20.39 o 
 -14   2  17       37.09       37.43     20.63 o 
 -13   2  17        0.32       15.33     19.48 o 
 -12   2  17      185.04      184.00     21.79 o 
 -11   2  17       49.10       46.89     12.57 o 
 -10   2  17      171.59      168.06     13.73 o 
  -9   2  17       24.59       26.54     11.44 o 
  -8   2  17      588.19      547.40     23.42 o 
  -7   2  17      123.24      113.06     13.72 o 
  -6   2  17      537.33      536.22     27.98 o 
  -5   2  17      387.34      372.26     21.51 o 
  -4   2  17       33.37       12.44     23.05 o 
  -3   2  17       61.62       69.12     15.41 o 
  -2   2  17       77.47       87.90     15.65 o 
  -1   2  17      163.68      168.18     14.97 o 
   0   2  17       30.17       44.64     13.07 o 
   1   2  17       34.44       33.00     13.21 o 
   2   2  17       47.78       45.53     13.47 o 
   3   2  17       33.67       35.02     13.19 o 
   4   2  17       55.51       49.44     13.61 o 
   5   2  17      129.88      132.03     18.08 o 
   6   2  17      379.72      428.70     24.98 o 
   7   2  17       98.68       70.98     20.37 o 
   8   2  17        3.20        0.73     19.56 o 
   9   2  17       26.49       51.15     20.28 o 
  10   2  17       54.18       65.38     20.61 o 
  11   2  17      563.46      559.52     49.93 o 
 -14   3  17      363.62      427.29     19.92 o 
 -13   3  17        7.68       36.52     16.91 o 
 -12   3  17        9.56        3.59     15.58 o 
 -11   3  17      558.12      555.97     34.89 o 
 -10   3  17      888.62      767.76     42.32 o 
  -9   3  17      493.59      469.16     21.53 o 
  -8   3  17      690.33      584.52     26.22 o 
  -7   3  17      558.88      547.55     25.24 o 
  -6   3  17      458.90      398.34     23.31 o 
  -5   3  17     1384.40     1427.12     65.54 o 
  -4   3  17      842.19      938.54     39.94 o 
  -3   3  17     2110.33     2247.37     78.59 o 
  -2   3  17     1363.32     1551.71     57.59 o 
  -1   3  17     1711.45     1947.96     69.35 o 
   0   3  17      222.23      302.45     28.18 o 
   1   3  17      545.60      574.25     30.25 o 
   2   3  17       20.09       43.63     14.18 o 
   3   3  17     2862.58     2775.63     81.62 o 
   4   3  17      166.56      192.07     16.41 o 
   5   3  17     1864.84     1725.24     53.73 o 
   6   3  17       46.20       38.94     14.66 o 
   7   3  17      574.24      541.10     24.58 o 
   8   3  17        2.72       -3.74     17.08 o 
   9   3  17      652.67      689.93     40.94 o 
  10   3  17       33.01       20.50     28.10 o 
 -13   4  17       25.05       29.23     25.86 o 
 -12   4  17      234.94      239.47     26.14 o 
 -11   4  17       74.68       91.33     22.80 o 
 -10   4  17      298.68      266.96     22.72 o 
  -9   4  17      230.03      223.90     21.46 o 
  -8   4  17      549.72      457.24     21.91 o 
  -7   4  17      176.82      159.03     17.19 o 
  -6   4  17       65.79       51.72     17.99 o 
  -5   4  17      164.01      156.86     19.21 o 
  -4   4  17      813.23      738.09     35.72 o 
  -3   4  17      457.10      485.20     26.36 o 
  -2   4  17      518.30      571.41     32.65 o 
  -1   4  17        3.54       46.42     31.56 o 
   0   4  17      426.68      458.31     28.34 o 
   1   4  17      150.73      161.33     23.87 o 
   2   4  17      384.95      403.71     26.34 o 
   3   4  17      184.62      161.38     15.86 o 
   4   4  17      191.43      180.40     14.72 o 
   5   4  17      108.86       96.99     13.98 o 
   6   4  17       75.09       91.25     14.09 o 
   7   4  17       10.12       -1.48     13.50 o 
   8   4  17       17.34       14.59     17.20 o 
 -10   5  17      229.32      206.36     23.49 o 
  -9   5  17      283.39      269.64     24.34 o 
  -8   5  17      268.47      243.44     23.87 o 
  -7   5  17      343.05      329.15     20.47 o 
  -6   5  17      308.67      290.38     23.15 o 
  -5   5  17      422.31      418.66     26.14 o 
  -4   5  17      307.57      322.47     23.86 o 
  -3   5  17      360.24      418.46     26.21 o 
  -2   5  17      441.29      457.56     32.26 o 
  -1   5  17      509.03      514.60     28.56 o 
   0   5  17      304.74      322.86     19.41 o 
   1   5  17      484.31      475.76     22.42 o 
   2   5  17      310.12      306.00     21.82 o 
   3   5  17      420.54      416.98     21.33 o 
   4   5  17      109.27       98.61     16.40 o 
   5   5  17      506.71      481.47     20.68 o 
   6   5  17       51.77       52.29     14.94 o 
  -6   6  17       73.74       72.04     22.38 o 
  -5   6  17      194.44      197.07     23.15 o 
  -4   6  17      599.71      654.12     34.92 o 
  -3   6  17        2.79       47.27     28.11 o 
  -2   6  17      596.67      603.36     26.86 o 
  -1   6  17       19.39       46.15     21.07 o 
   0   6  17      545.62      568.72     25.50 o 
   1   6  17        6.54       30.70     16.61 o 
 -15   0  18        3.96       67.70     31.25 o 
 -14   0  18     1715.55     1749.16    113.80 o 
 -13   0  18        4.58        9.26     19.35 o 
 -12   0  18      239.96      293.55     25.28 o 
 -11   0  18      156.19      132.78     20.54 o 
 -10   0  18      142.39      145.02     20.56 o 
  -9   0  18      807.13      688.55     39.40 o 
  -8   0  18      910.28      818.96     43.42 o 
  -7   0  18      609.94      607.59     36.71 o 
  -6   0  18     1674.39     1493.87     66.44 o 
  -5   0  18      353.01      376.38     25.70 o 
  -4   0  18       80.97       86.99     17.89 o 
  -3   0  18      290.32      345.71     24.44 o 
  -2   0  18     1117.86     1178.61     45.41 o 
  -1   0  18      884.74      868.58     61.22 o 
   0   0  18      503.17      532.55     47.54 o 
   1   0  18     1257.28     1206.27     77.49 o 
   2   0  18     1297.05     1369.85     86.28 o 
   3   0  18     1462.57     1472.22     91.25 o 
   4   0  18     1953.81     1886.15    111.51 o 
   5   0  18      558.54      525.92     48.69 o 
   6   0  18      679.57      678.70     54.90 o 
   7   0  18     1037.09     1096.02     84.96 o 
   8   0  18      522.07      499.30     28.84 o 
   9   0  18      460.05      440.41     27.62 o 
  10   0  18      142.78      147.55     24.37 o 
 -15   1  18       44.22       35.89     21.55 o 
 -14   1  18        6.31        0.05     20.06 o 
 -13   1  18        9.30        1.66     19.29 o 
 -12   1  18      286.64      313.36     20.60 o 
 -11   1  18      124.89      148.22     16.77 o 
 -10   1  18       31.11       18.84     14.33 o 
  -9   1  18      434.43      432.68     19.67 o 
  -8   1  18       14.14       20.58     12.37 o 
  -7   1  18        0.29        1.48     12.39 o 
  -6   1  18      457.87      408.81     19.93 o 
  -5   1  18        6.93       30.26     12.99 o 
  -4   1  18      565.27      531.96     24.47 o 
  -3   1  18      686.35      684.69     27.82 o 
  -2   1  18       21.57       54.15     13.48 o 
  -1   1  18      212.73      223.86     15.74 o 
   0   1  18      856.84      876.54     31.94 o 
   1   1  18      342.37      324.64     17.57 o 
   2   1  18      145.44      134.82     20.69 o 
   3   1  18        1.48       18.70     25.36 o 
   4   1  18      103.59      105.41     20.91 o 
   5   1  18       46.17       26.92     20.61 o 
   6   1  18      354.12      366.32     31.71 o 
   7   1  18       35.52       33.92     27.31 o 
   8   1  18      193.19      184.32     23.20 o 
   9   1  18        3.43      -16.83     15.16 o 
  10   1  18      388.70      366.13     18.70 o 
 -14   2  18      378.49      443.18     31.71 o 
 -13   2  18       72.84       68.98     21.11 o 
 -12   2  18      644.33      621.54     40.28 o 
 -11   2  18      346.01      342.69     26.87 o 
 -10   2  18      426.21      443.16     23.31 o 
  -9   2  18      414.34      393.18     21.69 o 
  -8   2  18      876.39      795.91     34.60 o 
  -7   2  18      361.71      327.50     18.56 o 
  -6   2  18     1191.19     1058.34     46.01 o 
  -5   2  18      362.00      407.80     23.09 o 
  -4   2  18      379.30      393.87     27.59 o 
  -3   2  18      133.88      189.30     18.72 o 
  -2   2  18       17.47       52.15     13.86 o 
  -1   2  18     1082.57     1062.05     36.54 o 
   0   2  18     1751.75     1703.29     52.95 o 
   1   2  18     1076.81     1095.68     37.78 o 
   2   2  18      963.29      959.04     34.47 o 
   3   2  18      140.03      120.46     15.09 o 
   4   2  18      219.27      225.17     16.80 o 
   5   2  18      563.13      543.72     32.18 o 
   6   2  18      518.11      540.78     32.55 o 
   7   2  18      659.12      653.30     64.56 o 
   8   2  18      779.47      821.53     44.08 o 
   9   2  18       57.49       52.48     38.56 o 
  10   2  18        9.72       31.23     29.03 o 
 -13   3  18       77.39       47.65     21.53 o 
 -12   3  18       23.02       42.12     21.03 o 
 -11   3  18       86.51       57.97     21.91 o 
 -10   3  18       21.66        0.39     19.98 o 
  -9   3  18        3.67      -18.98     14.47 o 
  -8   3  18       91.53       82.80     15.02 o 
  -7   3  18      207.65      179.82     16.19 o 
  -6   3  18      318.30      310.89     22.16 o 
  -5   3  18       30.87       43.83     17.50 o 
  -4   3  18      591.56      578.51     45.90 o 
  -3   3  18       49.98       75.89     22.16 o 
  -2   3  18      563.35      588.84     30.29 o 
  -1   3  18      189.16      182.88     19.27 o 
   0   3  18        9.37        6.62     14.77 o 
   1   3  18       19.06       18.77     14.86 o 
   2   3  18      729.29      675.15     28.94 o 
   3   3  18        5.02       -0.58     14.91 o 
   4   3  18      270.57      252.72     18.19 o 
   5   3  18        2.60       -6.38     15.14 o 
   6   3  18        5.68        1.63     15.13 o 
   7   3  18        0.71       -8.56     15.41 o 
   8   3  18     1566.26     1495.92     91.34 o 
   9   3  18        0.55      -29.18     28.65 o 
 -11   4  18       19.94       49.99     23.11 o 
 -10   4  18      358.00      359.62     25.31 o 
  -9   4  18      395.74      394.53     25.87 o 
  -8   4  18      826.47      784.47     40.24 o 
  -7   4  18      241.33      257.27     19.02 o 
  -6   4  18      611.97      577.88     31.66 o 
  -5   4  18      231.96      287.07     26.32 o 
  -4   4  18      174.36      186.23     20.63 o 
  -3   4  18      905.31      932.85     50.08 o 
  -2   4  18      139.69      226.44     32.23 o 
  -1   4  18     1047.54     1077.97     45.22 o 
   0   4  18      215.01      246.90     39.27 o 
   1   4  18      665.66      682.78     35.10 o 
   2   4  18      169.71      174.47     20.51 o 
   3   4  18      307.13      275.19     19.47 o 
   4   4  18       44.18       52.18     16.52 o 
   5   4  18      550.50      519.56     24.42 o 
   6   4  18       10.99       13.42     16.51 o 
   7   4  18      134.32      120.18     17.80 o 
  -8   5  18      388.27      432.53     28.33 o 
  -7   5  18      137.07      181.61     23.35 o 
  -6   5  18      950.77      907.84     42.58 o 
  -5   5  18      232.32      278.69     39.64 o 
  -4   5  18      158.83      204.47     22.54 o 
  -3   5  18      266.89      279.31     23.94 o 
  -2   5  18      100.31      142.65     21.23 o 
  -1   5  18      252.84      298.78     24.54 o 
   0   5  18       52.51       98.19     20.56 o 
   1   5  18      208.14      188.51     22.30 o 
   2   5  18      187.67      203.56     18.41 o 
   3   5  18      188.73      197.71     18.37 o 
   4   5  18       59.71       64.53     15.28 o 
 -13   1  19       27.72       30.78     17.18 o 
 -12   1  19      279.52      245.60     20.28 o 
 -11   1  19      521.83      498.03     22.68 o 
 -10   1  19      529.62      503.56     22.62 o 
  -9   1  19        3.33       11.76     13.21 o 
  -8   1  19      505.93      455.70     20.74 o 
  -7   1  19      258.80      262.11     19.46 o 
  -6   1  19     1115.77     1023.55     41.24 o 
  -5   1  19      164.75      273.96     17.49 o 
  -4   1  19     4194.49     3740.61    107.54 o 
  -3   1  19      456.13      947.88     63.68 o 
  -2   1  19     2899.42     2848.78     83.52 o 
  -1   1  19      516.60      788.38     30.86 o 
   0   1  19     1797.10     1608.26    108.59 o 
   1   1  19      539.78      515.34     51.24 o 
   2   1  19     1230.42     1110.41     52.57 o 
   3   1  19      442.06      395.65     28.44 o 
   4   1  19      781.78      733.87     41.92 o 
   5   1  19      301.12      248.24     25.67 o 
   6   1  19      112.19      101.17     22.71 o 
   7   1  19      343.52      297.44     26.65 o 
   8   1  19       13.01       -4.04     21.82 o 
   9   1  19      584.96      579.07     64.99 o 
 -13   2  19        1.45       -9.46     20.80 o 
 -12   2  19       78.56       56.52     21.33 o 
 -11   2  19        5.74        7.96     30.47 o 
 -10   2  19      318.83      313.64     30.27 o 
  -9   2  19        6.20       -5.53     19.80 o 
  -8   2  19      109.35       98.68     20.98 o 
  -7   2  19        6.61       -6.31     16.80 o 
  -6   2  19        1.19       -3.96     16.47 o 
  -5   2  19       10.94        6.47     16.46 o 
  -4   2  19        1.18        4.77     14.18 o 
  -3   2  19       53.83       54.24     14.86 o 
  -2   2  19       32.36       59.27     14.91 o 
  -1   2  19      246.16      232.65     17.45 o 
   0   2  19       82.55       90.69     15.48 o 
   1   2  19       35.72       27.11     14.96 o 
   2   2  19      102.10      120.26     15.97 o 
   3   2  19      256.18      239.91     24.99 o 
   4   2  19      249.79      264.14     25.70 o 
   5   2  19      371.32      395.45     29.29 o 
   6   2  19       94.59      116.76     23.58 o 
   7   2  19      255.54      255.44     26.51 o 
   8   2  19      187.60      176.07     24.79 o 
 -11   3  19        0.56       21.93     33.76 o 
 -10   3  19      401.98      394.04     29.05 o 
  -9   3  19      108.35       88.87     17.43 o 
  -8   3  19       81.30       78.53     15.81 o 
  -7   3  19      171.94      174.86     16.83 o 
  -6   3  19      491.80      453.19     26.40 o 
  -5   3  19      221.48      291.68     22.41 o 
  -4   3  19     1439.01     1313.48     74.82 o 
  -3   3  19        4.95      117.55     39.91 o 
  -2   3  19      999.86      929.50     67.18 o 
  -1   3  19      166.62      237.26     21.22 o 
   0   3  19      209.44      232.05     18.35 o 
   1   3  19     1186.63     1198.86     41.63 o 
   2   3  19      742.82      745.88     31.22 o 
   3   3  19      536.08      501.63     30.81 o 
   4   3  19      679.14      630.61     29.04 o 
   5   3  19      394.28      348.02     20.75 o 
   6   3  19       74.32       89.82     23.05 o 
   7   3  19      827.28      739.94     43.38 o 
  -9   4  19      319.51      320.38     25.78 o 
  -8   4  19       76.01       80.81     17.06 o 
  -7   4  19       80.34       79.60     16.92 o 
  -6   4  19       96.04       89.94     20.73 o 
  -5   4  19      101.32       94.69     20.49 o 
  -4   4  19      101.80       80.69     19.95 o 
  -3   4  19      282.54      342.58     24.74 o 
  -2   4  19       88.89      114.49     20.32 o 
  -1   4  19      268.95      273.03     23.23 o 
   0   4  19      648.24      643.62     33.98 o 
   1   4  19       73.35      104.92     17.71 o 
   2   4  19       76.90       71.93     17.34 o 
   3   4  19      158.11      163.62     18.54 o 
   4   4  19      404.32      390.99     22.41 o 
   5   4  19      214.28      262.48     20.18 o 
  -5   5  19        8.06       52.29     26.08 o 
  -4   5  19      592.50      599.45     34.40 o 
  -3   5  19       16.50       89.14     23.36 o 
  -2   5  19      835.51      835.65     41.14 o 
  -1   5  19       51.88      133.94     44.19 o 
   0   5  19     1008.57      940.93     44.20 o 
 -12   0  20     1503.54     1443.95     67.50 o 
 -11   0  20      493.67      463.48     31.35 o 
 -10   0  20     1022.39      845.21     46.78 o 
  -9   0  20        3.92       12.63     20.77 o 
  -8   0  20     1716.88     1553.77     70.12 o 
  -7   0  20        2.88       41.78     20.21 o 
  -6   0  20     1813.13     1645.15     73.47 o 
  -5   0  20       21.66       63.85     30.41 o 
  -4   0  20      844.20      851.76     63.41 o 
  -3   0  20      134.70      205.19     33.05 o 
  -2   0  20      887.46      726.72     57.73 o 
  -1   0  20        5.01       49.04     29.28 o 
   0   0  20      886.75      769.47     60.83 o 
   1   0  20       65.25       97.83     32.26 o 
   2   0  20      709.60      635.49     56.55 o 
   3   0  20      486.63      423.07     42.99 o 
   4   0  20     1018.47      977.14     70.35 o 
   5   0  20       72.80       94.45     32.56 o 
   6   0  20     1274.95     1291.72     85.92 o 
   7   0  20        6.12        0.32     32.69 o 
 -12   1  20       18.48        2.03     17.37 o 
 -11   1  20        2.36       12.60     14.57 o 
 -10   1  20       33.93       39.06     14.59 o 
  -9   1  20      196.16      165.57     19.06 o 
  -8   1  20       38.78       43.52     16.95 o 
  -7   1  20       46.58       35.63     16.95 o 
  -6   1  20      440.60      403.45     23.60 o 
  -5   1  20      380.80      359.68     22.68 o 
  -4   1  20      145.69      200.98     17.33 o 
  -3   1  20      140.87      148.18     16.47 o 
  -2   1  20        6.90       25.97     20.81 o 
  -1   1  20       38.44       52.71     21.73 o 
   0   1  20      579.53      542.13     34.96 o 
   1   1  20      519.70      525.22     32.63 o 
   2   1  20      241.86      279.08     34.57 o 
   3   1  20       60.47       40.60     22.65 o 
   4   1  20       39.37       22.50     23.19 o 
   5   1  20      180.74      151.17     42.14 o 
   6   1  20       56.45       45.40     22.88 o 
   7   1  20        0.28       -4.65     28.74 o 
 -11   2  20      220.02      165.09     38.03 o 
 -10   2  20     1383.68     1215.89     74.67 o 
  -9   2  20       19.88       15.22     21.00 o 
  -8   2  20     1354.29     1126.94     56.52 o 
  -7   2  20        2.76       19.63     17.17 o 
  -6   2  20     1030.25      960.25     35.96 o 
  -5   2  20      279.07      389.78     21.03 o 
  -4   2  20     1552.23     1449.14     47.54 o 
  -3   2  20      714.05      990.17     36.55 o 
  -2   2  20     1626.35     1701.33     54.06 o 
  -1   2  20      116.88      222.04     36.49 o 
   0   2  20     1195.53     1071.42     41.85 o 
   1   2  20       88.96      104.48     23.35 o 
   2   2  20     1222.84     1195.24    102.88 o 
   3   2  20      328.69      309.65     27.80 o 
   4   2  20      662.34      645.01     38.48 o 
   5   2  20      182.56      180.04     25.62 o 
   6   2  20      534.01      581.22     36.09 o 
  -9   3  20       97.73      115.86     24.27 o 
  -8   3  20      111.90      104.69     16.97 o 
  -7   3  20      780.65      784.88     32.44 o 
  -6   3  20        7.05       18.85     19.14 o 
  -5   3  20      340.31      314.30     24.00 o 
  -4   3  20      123.95      126.91     20.55 o 
  -3   3  20      228.92      197.34     21.56 o 
  -2   3  20      672.89      625.91     28.65 o 
  -1   3  20      217.14      228.74     19.20 o 
   0   3  20       22.89       25.21     16.59 o 
   1   3  20      123.24      106.40     20.42 o 
   2   3  20      100.13       99.62     17.52 o 
   3   3  20        4.01        2.00     19.77 o 
   4   3  20       20.93       21.44     23.21 o 
   5   3  20        5.49      -14.51     23.10 o 
  -6   4  20      140.59      116.84     22.08 o 
  -5   4  20      181.15      228.74     23.73 o 
  -4   4  20      391.65      384.36     26.83 o 
  -3   4  20      153.62      176.88     22.60 o 
  -2   4  20      508.40      431.78     27.59 o 
  -1   4  20      282.23      316.05     28.59 o 
   0   4  20      419.42      388.86     22.95 o 
   1   4  20        1.56        4.83     17.63 o 
 -10   1  21      437.62      442.02     26.09 o 
  -9   1  21      154.12      133.84     19.77 o 
  -8   1  21     1380.84     1292.26     50.87 o 
  -7   1  21      337.22      355.22     23.86 o 
  -6   1  21     1457.13     1338.10     51.71 o 
  -5   1  21      266.08      298.13     22.75 o 
  -4   1  21      807.70      832.41     66.96 o 
  -3   1  21      596.28      640.63     40.59 o 
  -2   1  21     2028.29     1812.97     78.34 o 
  -1   1  21       21.61       84.27     32.02 o 
   0   1  21     1946.58     1676.46     90.87 o 
   1   1  21      139.67      165.89     24.98 o 
   2   1  21      725.04      657.23     41.67 o 
   3   1  21       24.96       42.63     24.03 o 
   4   1  21      869.55      734.37     44.56 o 
   5   1  21       36.36       41.68     24.18 o 
  -9   2  21       16.90       -0.35     18.52 o 
  -8   2  21        2.10       -8.00     18.13 o 
  -7   2  21        2.59      -13.04     18.20 o 
  -6   2  21       13.83        0.69     16.31 o 
  -5   2  21       46.06       42.60     16.61 o 
  -4   2  21       46.25       38.55     16.54 o 
  -3   2  21       25.81       25.72     16.66 o 
  -2   2  21      190.08      197.57     19.02 o 
  -1   2  21       24.28       22.57     19.22 o 
   0   2  21       34.42       16.83     23.59 o 
   1   2  21        2.63       14.97     23.44 o 
   2   2  21      167.85      136.42     25.35 o 
   3   2  21      272.39      239.21     27.39 o 
   4   2  21       18.38       38.33     24.23 o 
  -6   3  21      921.05      885.64     42.24 o 
  -5   3  21      665.63      646.81     34.26 o 
  -4   3  21      385.48      418.31     23.29 o 
  -3   3  21      495.80      503.33     24.95 o 
  -2   3  21      334.81      351.33     21.88 o 
  -1   3  21      372.65      402.16     23.07 o 
   0   3  21      455.15      403.74     23.15 o 
   1   3  21        6.66       26.23     17.48 o 
  -7   0  22       54.57       61.00     32.99 o 
  -6   0  22      818.11      762.73     63.53 o 
  -5   0  22     1188.96     1027.55     74.50 o 
  -4   0  22      754.57      789.06     64.60 o 
  -3   0  22       62.23      136.91     35.33 o 
  -2   0  22      535.46      529.03     49.49 o 
  -1   0  22       79.16      124.42     36.26 o 
   0   0  22      878.63      757.29     63.77 o 
   1   0  22       12.74       60.94     35.10 o 
   2   0  22     1142.99      956.15     72.43 o 
  -7   1  22       13.70       13.59     19.11 o 
  -6   1  22        9.99       -0.29     36.62 o 
  -5   1  22       57.76       31.43     23.86 o 
  -4   1  22       53.10       60.73     24.30 o 
  -3   1  22       21.41       43.51     24.39 o 
  -2   1  22       31.50       33.45     23.96 o 
  -1   1  22       57.80       61.14     24.20 o 
   0   1  22       63.63       79.45     24.75 o 
   1   1  22       16.60       14.69     24.38 o 
  -4   2  22     1163.67      939.81     48.25 o 
  -3   2  22       28.41       31.72     32.34 o 
  -2   2  22      505.68      508.60     34.79 o 
  -1   2  22      146.96      229.60     51.14 o 
                                                 
